# Supplementary material for: In silico prediction and screening of modular crystal structures via a high-throughput genomic approach
Source: Nat Commun. 2015 Sep 23;6:8328. doi: 10.1038/ncomms9328 (PMC4667440; doi:10.1038/ncomms9328)
Supplement: Supplementary Data 1 — 1,150 enumerated ABC-6 structural models constructed from no more than four types of cages (including known ABC-6 types). [file ncomms9328-s2.xlsx]

## Sheet: ABC_1150
1,150 enumerated ABC-6 structural models constructed from no more than four types of cages (including known ABC-6 types)
The solvent-accessible pore volumes and surface areas are calculated using spherical probes with diameters of 2.65, 2.89, 3.30, 3.64, and 3.8 Å, respectively.
Stacking Layers	Stacking Sequence	Space Group	a (Å)	c (Å)	Largest Channel Opening	Energy Relative to Quartz (kcal/mol/Si)	Framework Density (Si/1000Å3)	Stacking Compactness	Fractional Pore Volume for H2O	Fractional Pore Volume for H2	Fractional Pore Volume for CO2	Fractional Pore Volume for N2	Fractional Pore Volume for CH4	Surface Area for H2O (Å2/Si)	Surface Area for H2 (Å2/Si)	Surface Area for CO2 (Å2/Si)	Surface Area for N2 (Å2/Si)	Surface Area for CH4 (Å2/Si)2	Cage_1	Cage_2	Cage_3	Cage_4
2	[AB]	P63/MMC	12.3684	5.1827	12	13.045	18.0488	1	0.0566917	0.0452178	0.0298042	0.0201763	0.0163191	5.92199	4.95921	3.63238	2.7708	2.45893	[aba]
3	[AAB]	P-6M2	12.9207	7.5444	12	16.7334	16.5024	0.333	0.100796	0.0834537	0.0595936	0.0433907	0.0370539	9.25595	7.84931	6.22632	5.10413	4.61807	[aa]	[aba]	[abba]
3	[ABC]	R-3M	12.4934	7.6505	6	13.0515	17.8083	1	0.0537234	0.0415601	0.0253922	0.0156925	0.0123046	6.33767	5.25889	3.71268	2.66878	2.24911	[abca]
4	[AABB]	P63/MMC	13.5581	9.6514	12	16.4694	15.6204	0	0.117625	0.0990579	0.074016	0.0574919	0.0509372	10.6361	8.73197	6.73642	5.54279	5.04319	[aa]	[abba]
4	[AABC]	P-3M1	12.7931	10.0494	8	15.5067	16.8495	0.5	0.0783293	0.0629351	0.0419958	0.0287047	0.0236272	8.10169	6.84274	5.14623	3.98283	3.48584	[aa]	[abca]	[abbca]
4	[ABAC]	P63/MMC	12.3973	10.3206	6	13.2104	17.8961	1	0.0547006	0.0429903	0.027149	0.0176411	0.0140066	6.10377	5.08242	3.6426	2.69604	2.31908	[aba]	[abcba]
5	[AABAB]	P-6M2	12.6295	12.6925	12	15.5684	17.1107	0.6	0.0788192	0.0649117	0.045345	0.032282	0.0271341	7.18996	6.201	4.85276	3.95999	3.58625	[aa]	[aba]	[abba]
5	[AABAC]	P-3M1	12.6556	12.6626	8	15.2286	17.0804	0.6	0.0772922	0.0631669	0.0434675	0.0306183	0.0254689	7.32972	6.29589	4.85536	3.90353	3.4961	[aa]	[aba]	[abbcba]
5	[AABBC]	P-3M1	13.1428	12.4352	8	17.4192	16.1272	0.2	0.102953	0.0842727	0.0584536	0.0420174	0.0354472	10.1532	8.94968	6.62809	5.24959	4.69597	[aa]	[abbca]	[abbcca]
5	[ABABC]	P-3M1	12.4384	12.8228	6	13.102	17.8807	1	0.0556691	0.04365	0.027771	0.0182097	0.0145444	6.13452	5.11313	3.67647	2.744	2.37695	[aba]	[abca]	[abcbca]
6	[AABAAC]	P63/MMC	12.9124	15.1053	8	16.3536	16.5054	0.333	0.100648	0.0832225	0.0595936	0.0434841	0.0369908	9.27341	7.82499	6.21805	5.09395	4.61489	[aa]	[aba]	[abbcbba]
6	[AABABB]	P-3M1	12.8484	15.2119	12	18.5765	16.6774	0.333	0.0919373	0.0760469	0.0533838	0.0384078	0.0324747	8.59179	7.37754	5.77328	4.70646	4.25069	[aa]	[aba]	[abba]
6	[AABBCC]	R-3M	13.5364	14.5531	8	16.2609	15.5888	0	0.119325	0.0990884	0.0701888	0.0518035	0.0444372	11.2971	10.0651	7.62315	6.02721	5.38771	[aa]	[abbcca]
6	[AABCBC]	P-3M1	12.5873	15.2345	8	15.0995	17.2216	0.667	0.0705294	0.0566613	0.0381214	0.0260861	0.0214785	7.02968	5.98956	4.52458	3.53192	3.12709	[aa]	[aba]	[abbca]	[abcbca]
6	[AABCCB]	P63/MMC	12.9889	14.9439	8	16.3728	16.4877	0.333	0.0919463	0.0746588	0.0510264	0.03597	0.0300734	9.25857	7.89733	5.93946	4.67899	4.14194	[aa]	[abba]	[abccba]
6	[ABABAC]	P-6M2	12.3917	15.497	6	13.1199	17.9339	1	0.0556854	0.0440469	0.0282313	0.0186881	0.0149915	6.02716	5.02695	3.63492	2.7354	2.37543	[aba]	[abcba]	[abcbcba]
6	[ABACBC]	P63/MMC	12.4095	15.457	6	13.1821	17.8683	1	0.054265	0.0421892	0.0264815	0.0169897	0.0134297	6.14774	5.11307	3.64566	2.67217	2.28602	[aba]	[abca]	[abcba]
7	[AABAABB]	P-6M2	13.1688	17.4811	12	18.4889	15.9976	0.143	0.111494	0.0924013	0.0655743	0.0482415	0.0411606	10.4286	9.19534	6.99137	5.61137	5.00294	[aa]	[aba]	[abba]
7	[AABABAB]	P-6M2	12.5253	17.8412	12	15.0268	17.3267	0.714	0.0709606	0.0579125	0.0398736	0.0280153	0.0233721	6.64195	5.68615	4.38918	3.53483	3.1907	[aa]	[aba]	[abba]
7	[AABABAC]	P3M1	12.5418	17.8106	8	14.7902	17.311	0.714	0.0703374	0.0570989	0.0389566	0.0271884	0.0225318	6.73222	5.74857	4.40149	3.51082	3.15083	[aa]	[aba]	[abbcba]	[abbcbcba]
7	[AABABBC]	P-3M1	12.8149	17.6548	8	16.1753	16.7272	0.429	0.0884345	0.072604	0.0508356	0.0362565	0.0305786	8.36689	7.14944	5.56237	4.4847	4.02502	[aa]	[aba]	[abbca]	[abbcbcca]
7	[AABBACB]	P-3M1	12.8184	17.6592	8	17.8008	16.8624	0.429	0.0793904	0.0638824	0.0425764	0.0291143	0.0239158	8.25226	6.99269	5.26776	4.08595	3.58836	[aa]	[abba]	[abca]	[abccbbca]
7	[AABBACC]	P-3M1	13.2403	17.312	8	17.8373	15.98	0.143	0.107342	0.088271	0.0613493	0.0443681	0.0377584	10.4469	9.23794	6.93638	5.39925	4.79001	[aa]	[abba]	[abbccba]
7	[AABCABC]	P-3M1	12.6158	17.6964	8	14.7401	17.2188	0.714	0.0653159	0.0517403	0.0332026	0.0218507	0.0175877	7.08089	5.96615	4.37796	3.29738	2.84604	[aa]	[abca]	[abbca]
7	[ABABABC]	P-3M1	12.419	17.9732	6	13.0822	17.9201	1	0.0562962	0.044422	0.0286098	0.0190588	0.0153355	6.0394	5.04072	3.65252	2.76281	2.41704	[aba]	[abca]	[abcbcbca]
7	[ABABCAC]	P-3M1	12.415	18.011	6	13.099	17.9131	1	0.0559975	0.044235	0.0285291	0.018792	0.0152023	6.06081	5.06197	3.66201	2.7526	2.40493	[aba]	[abca]	[abcbca]
7	[ABACABC]	P-3M1	12.4378	17.9422	6	13.1666	17.8582	1	0.0547033	0.0425888	0.0266898	0.0172114	0.0135783	6.17106	5.13167	3.66626	2.69446	2.30362	[aba]	[abca]	[abcba]
8	[AABAABAB]	P-6M2	12.7181	20.2928	12	16.5338	16.8858	0.5	0.0851591	0.0704755	0.0494271	0.0354945	0.0298769	7.77224	6.71321	5.28071	4.31539	3.90185	[aa]	[aba]	[abba]
8	[AABAACAC]	P-6M2	12.7177	20.2943	8	16.2116	16.8857	0.5	0.0855463	0.0708994	0.0497752	0.0357867	0.0301583	7.78939	6.72352	5.28977	4.33042	3.92005	[aa]	[aba]	[abbcbba]	[abbcbcbba]
8	[AABABABB]	P-3M1	12.6384	20.4607	12	17.7731	17.1099	0.5	0.0783963	0.0642439	0.0443863	0.0312701	0.0260186	7.42689	6.40453	4.94447	4.00051	3.58635	[aa]	[aba]	[abba]
8	[AABABBAB]	P63/MMC	12.7311	20.2229	12	15.975	16.9098	0.5	0.0862974	0.0715209	0.0503889	0.0363953	0.0306442	7.79403	6.72175	5.30467	4.35722	3.95453	[aa]	[aba]	[abba]
8	[AABABBCC]	P-3M1	12.9753	20.2023	8	19.0922	16.2958	0.25	0.10036	0.0829044	0.0587449	0.0427528	0.0363005	9.55057	8.0341	6.28201	5.12429	4.62962	[aa]	[aba]	[abbcca]	[abbcbcca]
8	[AABABCAC]	P-3M1	12.5194	20.3816	8	14.6336	17.3532	0.75	0.0676428	0.0545524	0.0367224	0.0253228	0.020892	6.64599	5.65683	4.27999	3.36888	2.99975	[aa]	[aba]	[abca]	[abbcbca]
8	[AABACBAC]	P-3M1	12.5601	20.3018	8	14.5588	17.306	0.75	0.066249	0.0529783	0.0350193	0.0236919	0.019263	6.79717	5.76444	4.30237	3.32451	2.9179	[aa]	[aba]	[abca]	[abbcba]
8	[AABACCBC]	P63MC	12.7545	20.1775	8	15.6225	16.8841	0.5	0.0825866	0.0673701	0.0463728	0.0326689	0.0272634	7.93062	6.78336	5.2372	4.17872	3.72285	[aa]	[aba]	[abbca]	[abbcba]
8	[AABBAACC]	P63/MMC	13.548	19.3511	8	16.3727	15.6047	0	0.118439	0.0987346	0.07167	0.0543545	0.0472836	10.9916	9.41554	7.1548	5.76781	5.19236	[aa]	[abba]	[abbccbba]
8	[AABBACCB]	P-3M1	13.0696	19.9297	8	17.2303	16.2808	0.25	0.0974812	0.0793989	0.0546189	0.0387865	0.0326482	9.79024	8.41209	6.29912	4.97604	4.39817	[aa]	[abba]	[abbca]	[abccbbca]
8	[AABBCABC]	P-3M1	12.7787	20.1919	8	17.5188	16.8427	0.5	0.0760232	0.0610382	0.0403739	0.0274296	0.0224899	7.98943	6.75996	5.0575	3.88931	3.41703	[aa]	[abca]	[abbca]	[abbcca]
8	[AABCAACB]	P63/MMC	12.7984	20.0707	8	15.8707	16.8591	0.5	0.0780725	0.0627311	0.0418006	0.0286109	0.0234584	8.11987	6.83318	5.1291	3.96814	3.48125	[aa]	[abca]	[abba]	[abccba]
8	[AABCABBC]	P-3M1	12.7953	20.111	8	15.8472	16.8336	0.5	0.0780851	0.0627157	0.0417631	0.0285512	0.0234943	8.10128	6.86948	5.143	3.9746	3.47552	[aa]	[abca]	[abbca]
8	[AABCBCBC]	P-3M1	12.5076	20.401	8	14.7801	17.4055	0.75	0.0664141	0.0535104	0.0357896	0.0244744	0.0200733	6.6298	5.64093	4.23946	3.30412	2.9319	[aa]	[aba]	[abbca]	[abcbcbca]
8	[ABABABAC]	P-6M2	12.3877	20.6719	6	13.3917	17.8516	1	0.0561186	0.0445107	0.0288344	0.0191939	0.0154865	5.99696	5.00353	3.63251	2.7547	2.40418	[aba]	[abcba]	[abcbcbcba]
8	[ABABACAC]	P63/MMC	12.3895	20.6718	6	13.0701	17.9522	1	0.0561305	0.0444805	0.0288328	0.0192049	0.0155201	5.99859	5.00851	3.63598	2.75744	2.4064	[aba]	[abcbcba]
8	[ABABACBC]	P-6M2	12.4073	20.6168	6	13.1269	17.9033	1	0.0554289	0.0435744	0.0277559	0.0181482	0.0145085	6.09687	5.08198	3.65546	2.72442	2.35689	[aba]	[abca]	[abcba]	[abcbcba]
8	[ABABCABC]	P-3M1	12.4602	20.4059	6	12.7375	18.5062	1	0.0547312	0.0427867	0.0268291	0.0172853	0.0136589	6.172	5.13884	3.66999	2.70485	2.31963	[aba]	[abca]	[abcbca]
8	[ABABCBAC]	P-3M1	12.4055	20.6221	6	13.1604	17.8989	1	0.0552543	0.0433441	0.0275605	0.0179877	0.0143932	6.09988	5.07557	3.65099	2.71267	2.3499	[aba]	[abca]	[abcba]	[abcbca]
8	[ABACBABC]	P63/MMC	12.4262	20.5747	6	13.1596	17.8526	1	0.0543801	0.0423568	0.0263369	0.0168451	0.0132685	6.20407	5.15342	3.66862	2.69	2.28973	[aba]	[abca]	[abcba]
9	[AABAABABB]	P3M1	12.8762	22.7453	12	17.9497	16.5347	0.333	0.0951107	0.0786936	0.0557047	0.0403329	0.034156	8.84378	7.53203	5.936	4.84941	4.38094	[aa]	[aba]	[abba]
9	[AABABAABB]	P-6M2	12.8135	22.9165	12	19.2847	16.789	0.333	0.0894697	0.0737113	0.0514933	0.0369237	0.031031	8.44371	7.25222	5.64365	4.58676	4.13016	[aa]	[aba]	[abba]
9	[AABABABAB]	P-6M2	12.474	22.987	12	14.6864	17.483	0.778	0.067146	0.054501	0.0371734	0.0259615	0.0215357	6.38802	5.44459	4.15973	3.32413	3.00062	[aa]	[aba]	[abba]
9	[AABABABAC]	P3M1	12.4847	22.9563	8	14.514	17.4664	0.778	0.0666788	0.0538763	0.036502	0.0253212	0.0209063	6.45302	5.48538	4.16762	3.30514	2.96613	[aa]	[aba]	[abbcba]	[abbcbcbcba]
9	[AABABABBC]	P-3M1	12.6549	22.8888	8	16.2009	17.0108	0.556	0.0781418	0.0638081	0.0439973	0.0311138	0.0258673	7.41432	6.37668	4.9095	3.93758	3.52938	[aa]	[aba]	[abbca]	[abbcbcbcca]
9	[AABABACAC]	P-3M1	12.4837	22.9733	8	14.5316	17.4162	0.778	0.0666118	0.0539314	0.0365362	0.0252783	0.0209547	6.44723	5.48734	4.1692	3.3042	2.96694	[aa]	[aba]	[abbcbcba]
9	[AABABCBCC]	P-3M1	12.6223	23.015	8	17.4147	17.1316	0.556	0.0757703	0.0616729	0.0421512	0.0294576	0.0244498	7.31446	6.27375	4.81405	3.84051	3.4429	[aa]	[aba]	[abbcca]	[abbcbca]
9	[AABACABAC]	P-3M1	12.5056	22.9117	8	14.5199	17.4019	0.778	0.0652607	0.0524565	0.0349387	0.0237087	0.0194792	6.57403	5.57992	4.18236	3.25409	2.87524	[aa]	[aba]	[abcba]	[abbcba]
9	[AABBAABBC]	P-3M1	13.2882	22.2246	8	17.6619	15.889	0.111	0.110541	0.0910763	0.0638582	0.0466445	0.0399225	10.657	9.4456	7.00281	5.50053	4.91751	[aa]	[abba]	[abbca]	[abbccbbcca]
9	[AABBCAABC]	P3M1	12.9606	22.5449	8	17.1975	16.4651	0.333	0.090289	0.0732503	0.0499825	0.0350906	0.0293549	9.29435	7.7459	5.86937	4.59136	4.05296	[aa]	[abca]	[abbca]	[abbcca]
9	[AABBCABCC]	P-3M1	12.9395	22.6323	8	18.5973	16.455	0.333	0.0879595	0.0712421	0.048356	0.033842	0.0280572	9.13913	7.61135	5.76469	4.52234	3.99705	[aa]	[abca]	[abbca]	[abbcca]
9	[AABCABCCB]	P-3M1	12.7437	22.6666	8	16.0972	16.9388	0.556	0.0738418	0.0590992	0.0388705	0.0262844	0.0214397	7.76029	6.56585	4.89686	3.75072	3.2726	[aa]	[abca]	[abba]	[abccba]
9	[AABCCABBC]	R-3M	12.9788	22.4616	8	15.958	16.4802	0.333	0.0920807	0.0746525	0.0511274	0.0360636	0.0301391	9.32537	7.87529	5.95382	4.67787	4.14568	[aa]	[abbca]
9	[ABABABABC]	P-3M1	12.4046	23.1108	6	13.182	18.0097	1	0.0565112	0.0446243	0.028989	0.0194475	0.0156841	5.98323	4.9901	3.62892	2.75945	2.43016	[aba]	[abca]	[abcbcbcbca]
9	[ABABABCAC]	P3M1	12.3126	22.931	6	13.0768	17.9382	1	0.0538256	0.0425457	0.0273611	0.0180759	0.0145249	5.63454	4.71615	3.42396	2.60158	2.28393	[aba]	[abca]	[abcbca]	[abcbcbca]
9	[ABABACABC]	P3M1	12.4205	23.067	6	13.1277	17.8926	1	0.0554115	0.0435854	0.0277549	0.0181308	0.0145263	6.08038	5.07335	3.6556	2.72201	2.35381	[aba]	[abca]	[abcba]	[abcbcba]
9	[ABABCABAC]	P3M1	12.3343	22.9125	6	13.1538	17.8881	1	0.0530313	0.0416649	0.0262849	0.016987	0.0135123	5.76029	4.81791	3.46029	2.56811	2.21977	[aba]	[abca]	[abcba]	[abcbca]
9	[ABABCACBC]	P-3M1	12.4124	23.1712	6	13.1537	17.8885	1	0.0551137	0.0431611	0.0273575	0.0178177	0.0142276	6.1178	5.08901	3.64672	2.70945	2.33581	[aba]	[abca]	[abcba]	[abcbca]
9	[ABABCBCAC]	R-3M	12.4061	23.1951	6	13.0921	17.9297	1	0.0563694	0.0445807	0.0288681	0.0192417	0.015587	6.03174	5.03695	3.65559	2.76356	2.42746	[aba]	[abcbca]
9	[ABACBACBC]	P-3M1	12.4302	23.0054	6	13.1504	17.8477	1	0.0537309	0.041802	0.0258962	0.0164879	0.0129853	6.13827	5.09772	3.61954	2.6436	2.24927	[aba]	[abca]	[abcba]
10	[AABAABAABB]	P-6M2	13.0679	25.0837	12	18.2324	16.173	0.2	0.10726	0.0887816	0.0631433	0.0462956	0.0394244	10.0452	8.64586	6.69356	5.46011	4.93105	[aa]	[aba]	[abba]
10	[AABAABABAB]	P-6M2	12.5987	25.5107	12	16.3309	17.1098	0.6	0.0762509	0.0623762	0.0431297	0.0304703	0.0254772	7.1453	6.1383	4.75417	3.83795	3.46263	[aa]	[aba]	[abba]
10	[AABAABBABB]	P63/MMC	13.0712	25.0849	12	18.3464	16.165	0.2	0.106654	0.0882806	0.0625738	0.0457539	0.0390692	10.0531	8.60782	6.6858	5.42736	4.89194	[aa]	[aba]	[abba]
10	[AABAACACAC]	P-6M2	12.6113	25.4949	8	16.1067	17.0863	0.6	0.0774583	0.0634103	0.0439936	0.0312218	0.0261261	7.19255	6.18581	4.81128	3.88819	3.51163	[aa]	[aba]	[abbcbba]	[abbcbcbcbba]
10	[AABAACCBCC]	P63/MMC	13.076	25.0998	8	18.0402	16.1436	0.2	0.108165	0.089584	0.0638116	0.0467429	0.0399597	10.1288	8.67436	6.75923	5.49679	4.97103	[aa]	[aba]	[abbcca]	[abbcbba]
10	[AABABAACAC]	P63/MMC	12.6249	25.4034	8	15.3039	17.1108	0.6	0.0787601	0.0647763	0.0453058	0.0323101	0.0270802	7.19202	6.20087	4.85034	3.95915	3.58252	[aa]	[aba]	[abbcbcbba]
10	[AABABABABB]	P-3M1	12.549	25.6466	12	17.0548	17.3054	0.6	0.072543	0.0588934	0.0402092	0.0280371	0.0233264	6.96944	5.96934	4.57863	3.64596	3.28131	[aa]	[aba]	[abba]
10	[AABABABBAB]	P-3M1	12.6235	25.4004	12	15.7194	17.1166	0.6	0.0783543	0.0644881	0.0450026	0.0320599	0.0267964	7.17887	6.19375	4.83639	3.95296	3.55758	[aa]	[aba]	[abba]
10	[AABABABBCC]	P-3M1	12.7316	25.554	8	19.0277	16.9653	0.4	0.0844955	0.0692279	0.048116	0.0341842	0.0287178	7.96505	6.86403	5.33916	4.3095	3.88595	[aa]	[aba]	[abbcca]	[abbcbcbcca]
10	[AABABBAABB]	P-3M1	13.0425	25.1766	12	19.4739	16.1769	0.2	0.103356	0.0852986	0.0605179	0.0440575	0.0375228	9.8946	8.36987	6.49186	5.27391	4.75514	[aa]	[aba]	[abba]
10	[AABABBCBCC]	P-3M1	12.8014	25.3409	8	17.4456	16.7025	0.4	0.0902772	0.0746659	0.0527184	0.0380436	0.0320419	8.31302	7.13902	5.61456	4.60424	4.15891	[aa]	[aba]	[abbcca]	[abbcbcca]
10	[AABABCBCAC]	P-3M1	12.4795	25.5024	8	14.4062	17.4667	0.8	0.0652817	0.0526508	0.0353648	0.0243357	0.0200092	6.41829	5.45523	4.11133	3.24206	2.88947	[aa]	[aba]	[abcbca]	[abbcbca]
10	[AABABCBCCB]	P-3M1	12.6216	25.4573	8	16.2475	17.0837	0.6	0.074478	0.0604119	0.0412332	0.0287058	0.0238508	7.22847	6.18246	4.72751	3.75112	3.34371	[aa]	[aba]	[abba]	[abcbccba]
10	[AABABCCBCB]	P63MC	12.6458	25.3444	8	15.6258	17.0942	0.6	0.0763676	0.0623067	0.0426576	0.0299192	0.0249192	7.30508	6.27155	4.81012	3.84441	3.43588	[aa]	[aba]	[abba]	[abcbccba]
10	[AABACAACAB]	P63/MMC	12.6611	25.3056	8	15.4643	17.0789	0.6	0.0773566	0.0633475	0.0434938	0.0306593	0.0255245	7.34732	6.30057	4.8632	3.91288	3.49819	[aa]	[aba]	[abba]	[abcbbcba]
10	[AABBAABBCC]	P-3M1	13.5453	24.2037	8	16.3473	15.6013	0	0.118585	0.0989348	0.0714789	0.0538312	0.0468396	11.1889	9.60672	7.27887	5.82741	5.24411	[aa]	[abba]	[abbcca]	[abbccbbcca]
10	[AABBAABCCB]	P-6M2	13.1416	24.8358	8	17.69	16.1526	0.2	0.101774	0.0831888	0.0575924	0.0412797	0.0348472	10.0756	8.8242	6.56013	5.18486	4.58624	[aa]	[abba]	[abccba]	[abccbbccba]
10	[AABBACBACB]	P-3M1	12.6732	25.3306	8	16.7831	17.143	0.6	0.0688402	0.0546988	0.0355002	0.0235117	0.0189281	7.41401	6.26744	4.64566	3.52412	3.04815	[aa]	[abba]	[abca]	[abccbbca]
10	[AABBACBACC]	P-3M1	12.8413	25.2447	8	18.5431	16.8144	0.4	0.0806268	0.0650738	0.0434747	0.0297874	0.0246047	8.3916	7.10939	5.3513	4.15809	3.66433	[aa]	[abba]	[abca]	[abbccba]
10	[AABBACCBBC]	P63MC	13.1462	24.8481	8	17.6269	16.1333	0.2	0.102356	0.083624	0.0578803	0.0415159	0.0350101	10.1265	8.93843	6.59487	5.20671	4.61597	[aa]	[abba]	[abbca]	[abbccba]
10	[AABBCAABCC]	P-3M1	13.1392	24.874	8	17.3553	16.134	0.2	0.102751	0.0841516	0.0583574	0.0419151	0.0354038	10.1382	8.85607	6.61294	5.25272	4.69102	[aa]	[abbca]	[abbcca]
10	[AABBCABBCC]	P-3M1	13.1264	24.9565	8	18.4966	16.1122	0.2	0.101317	0.0828159	0.057298	0.0410895	0.0347906	10.1532	8.74621	6.51831	5.15311	4.59336	[aa]	[abca]	[abbca]	[abbcca]
10	[AABCABBACB]	P63/MMC	12.7078	25.1795	8	15.4996	17.0385	0.6	0.0716592	0.05714	0.0375056	0.0252099	0.0204918	7.56002	6.38739	4.75956	3.63505	3.16898	[aa]	[abca]	[abba]	[abccba]
10	[AABCABCABC]	P-3M1	12.5566	25.3271	8	14.3597	17.3519	0.8	0.061065	0.0478777	0.0303432	0.0196178	0.0155752	6.76873	5.68064	4.12728	3.06347	2.6221	[aa]	[abca]	[abbca]
10	[AABCBAACBC]	P63/MMC	12.6579	25.3249	8	15.3629	17.0745	0.6	0.0738631	0.0595494	0.039971	0.0274548	0.0225153	7.41583	6.32071	4.78682	3.72453	3.28211	[aa]	[aba]	[abcba]	[abbca]
10	[AABCBCBCBC]	P-3M1	12.4644	25.5527	8	14.5276	17.5179	0.8	0.0639918	0.0516563	0.0344122	0.0234793	0.0192592	6.39988	5.44252	4.06722	3.17517	2.81377	[aa]	[aba]	[abbca]	[abcbcbcbca]
10	[ABABABABAC]	P-6M2	12.3838	25.8237	6	13.2902	17.9169	1	0.0564526	0.0447857	0.0291833	0.0195903	0.0158064	5.96914	4.98635	3.62974	2.7668	2.42481	[aba]	[abcba]	[abcbcbcbcba]
10	[ABABABACAC]	P-6M2	12.3865	25.8417	6	13.3015	17.8914	1	0.056425	0.044839	0.0291599	0.0195212	0.0157893	5.98235	4.99484	3.63509	2.7677	2.42377	[aba]	[abcbcba]	[abcbcbcba]
10	[ABABABACBC]	P-6M2	12.4032	25.7303	6	13.101	17.9263	1	0.0560977	0.0443604	0.0285408	0.018916	0.0152206	6.0355	5.04298	3.65037	2.75281	2.39857	[aba]	[abca]	[abcba]	[abcbcbcba]
10	[ABABABCABC]	P-3M1	12.431	25.5203	6	13.2729	17.9514	1	0.0551835	0.043403	0.027528	0.017982	0.0143645	6.05312	5.04923	3.62805	2.70932	2.34507	[aba]	[abca]	[abcbcbca]
10	[ABABABCBAC]	P-3M1	12.4004	25.7429	6	13.1296	17.9229	1	0.0560025	0.044101	0.0283867	0.0188205	0.0151754	6.04187	5.0319	3.64222	2.74175	2.39407	[aba]	[abca]	[abcba]	[abcbcbca]
10	[ABABACABAC]	P-6M2	12.3952	25.8075	6	13.1573	17.919	1	0.0553673	0.0436804	0.0279139	0.0183496	0.0147105	6.04678	5.04681	3.63982	2.72508	2.35796	[aba]	[abcba]	[abcbcba]
10	[ABABACBABC]	P-6M2	12.4263	25.6591	6	13.3405	17.9251	1	0.0554377	0.0435232	0.0276659	0.0180169	0.0144232	6.12712	5.10415	3.67403	2.72909	2.35715	[aba]	[abca]	[abcba]	[abcbcba]
10	[ABABACBCBC]	P63/MMC	12.4023	25.7866	6	13.0879	17.9238	1	0.0557638	0.0440345	0.0283828	0.0186538	0.0150757	6.05046	5.04957	3.65	2.73839	2.38502	[aba]	[abca]	[abcbcba]
10	[ABABCABCAC]	P-3M1	12.4248	25.5679	6	13.1045	17.8817	1	0.054921	0.043092	0.027259	0.0177255	0.0141515	6.07088	5.05859	3.6288	2.69708	2.3247	[aba]	[abca]	[abcbca]
10	[ABABCABCBC]	P-3M1	12.4125	25.6011	6	13.1025	17.8812	1	0.0545477	0.0427811	0.027081	0.0174854	0.014006	6.04865	5.03768	3.61386	2.67542	2.3092	[aba]	[abca]	[abcbca]
10	[ABABCACBAC]	P3M1	12.4092	25.6687	6	13.152	17.8809	1	0.0546804	0.0427679	0.0270092	0.0175059	0.013947	6.08749	5.06614	3.62801	2.68625	2.31136	[aba]	[abca]	[abcba]	[abcbca]
10	[ABABCBABAC]	P63/MMC	12.3994	25.8025	6	13.1426	17.9172	1	0.0556267	0.0437374	0.0280307	0.0184806	0.0148381	6.0577	5.04295	3.64136	2.73088	2.37506	[aba]	[abcba]	[abcbca]
10	[ABACABACBC]	P-6M2	12.4044	25.7319	6	13.195	17.8793	1	0.0545471	0.0426022	0.0268376	0.0173594	0.0137863	6.10998	5.07892	3.62879	2.68311	2.30371	[aba]	[abca]	[abcba]
10	[ABACABCABC]	P-3M1	12.4411	25.4946	6	12.8487	18.4948	1	0.0537163	0.0416642	0.0258309	0.0163705	0.0129074	6.13812	5.09571	3.62056	2.64058	2.2432	[aba]	[abca]	[abcba]
10	[ABACBACABC]	P63/MMC	12.44	25.6754	6	13.1423	17.8456	1	0.0544296	0.0422427	0.0262582	0.0167633	0.0131479	6.23618	5.18293	3.68961	2.69268	2.28923	[aba]	[abca]	[abcba]
11	[AABAABAABAB]	P-6M2	12.7674	27.8563	12	16.7697	16.7835	0.455	0.0889155	0.0734461	0.0519099	0.0374474	0.0315178	8.10017	6.97284	5.51091	4.51019	4.06766	[aa]	[aba]	[abba]
11	[AABAABABABB]	P3M1	12.7099	28.0358	12	17.8551	16.941	0.455	0.0836401	0.0688346	0.0479958	0.0341958	0.0287065	7.81414	6.73444	5.25095	4.26034	3.84286	[aa]	[aba]	[abba]
11	[AABAABABBAB]	P-6M2	12.7768	27.791	12	16.3656	16.7984	0.455	0.0898049	0.0742308	0.0525506	0.0379685	0.0320746	8.12117	6.99596	5.53991	4.54563	4.10235	[aa]	[aba]	[abba]
11	[AABAABACAAC]	P-3M1	12.7895	27.7857	8	16.4786	16.7682	0.455	0.0887974	0.0732018	0.0514333	0.0368437	0.0310726	8.21787	7.04829	5.54463	4.50389	4.05148	[aa]	[aba]	[abba]	[abbcbbcba]
11	[AABAABBAABB]	P-6M2	13.2822	27.2767	12	18.2738	15.8374	0.091	0.115497	0.095996	0.0680761	0.0505136	0.0437171	10.7843	9.60131	7.16063	5.61348	5.02563	[aa]	[aba]	[abba]
11	[AABAACAABAC]	P-3M1	12.7861	27.8001	8	16.2771	16.7684	0.455	0.0888042	0.0731958	0.0514817	0.0368757	0.0311148	8.20604	7.041	5.5462	4.50464	4.05196	[aa]	[aba]	[abbcba]	[abbcbba]
11	[AABABAABABB]	P3M1	12.723	27.9595	12	17.3761	16.9328	0.455	0.0847074	0.0697294	0.0488321	0.0348953	0.0292964	7.83326	6.75748	5.28566	4.30893	3.88213	[aa]	[aba]	[abba]
11	[AABABABAABB]	P-6M2	12.6537	28.1924	12	18.6798	17.0749	0.455	0.0794831	0.0648811	0.0446243	0.031451	0.0262067	7.58201	6.52658	5.04163	4.04376	3.64269	[aa]	[aba]	[abba]
11	[AABABABABAB]	P-6M2	12.4422	28.1261	12	14.4379	17.5786	0.818	0.0647122	0.0524773	0.0355983	0.0246604	0.0204337	6.24475	5.30128	4.02351	3.19733	2.87665	[aa]	[aba]	[abba]
11	[AABABABABAC]	P3M1	12.4502	28.0974	8	14.3066	17.5658	0.818	0.0644106	0.0519876	0.0350556	0.0241774	0.0199195	6.28339	5.33434	4.03228	3.18012	2.84845	[aa]	[aba]	[abbcba]	[abbcbcbcbcba]
11	[AABABABABBC]	P-3M1	12.5689	28.0869	8	16.004	17.1756	0.636	0.0725906	0.0590609	0.0401977	0.0281488	0.0233384	6.98469	5.97146	4.56362	3.63218	3.26208	[aa]	[aba]	[abbca]	[abbcbcbcbcca]
11	[AABABABACAC]	P3M1	12.4513	28.1034	8	14.3169	17.5488	0.818	0.0644666	0.0520962	0.0351809	0.0242685	0.0200034	6.28559	5.33704	4.03524	3.18807	2.85897	[aa]	[aba]	[abbcbcba]	[abbcbcbcba]
11	[AABABBACCAC]	P-3M1	12.7793	27.7798	8	16.2615	16.7985	0.455	0.0873602	0.0719903	0.0504032	0.0361688	0.0304126	8.12377	6.95656	5.45102	4.42283	3.97278	[aa]	[aba]	[abba]	[abbcbccba]
11	[AABABBCBCAC]	P-3M1	12.6048	27.9673	8	15.3384	17.151	0.636	0.0759096	0.0620911	0.0428968	0.0303528	0.0252675	7.09629	6.10107	4.7202	3.8167	3.42991	[aa]	[aba]	[abbcbca]	[abbcbcca]
11	[AABABCABCAC]	P-3M1	12.4859	28.0378	8	14.2978	17.4466	0.818	0.0628307	0.0500936	0.0329156	0.0221244	0.0179733	6.48256	5.48173	4.06576	3.13065	2.74692	[aa]	[aba]	[abca]	[abbcbca]
11	[AABABCBCCBB]	P-3M1	12.6809	28.131	8	18.5772	17.0507	0.455	0.0796462	0.0650601	0.044615	0.0313211	0.0260066	7.69338	6.61228	5.08982	4.08301	3.64736	[aa]	[aba]	[abba]	[abbccbcba]
11	[AABABCCABBC]	P3M1	12.7947	27.7636	8	16.3423	16.7683	0.455	0.0837683	0.0682474	0.0467589	0.0328951	0.0274199	8.21794	7.00931	5.35966	4.24799	3.77419	[aa]	[aba]	[abbca]	[abbcbca]
11	[AABACAABBCC]	P-3M1	12.9494	27.8155	8	19.5075	16.3391	0.273	0.095683	0.0787154	0.0550523	0.0396104	0.0334727	9.31732	7.84713	6.08339	4.90999	4.41373	[aa]	[aba]	[abbcca]	[abbcba]
11	[AABACBACBAC]	P-3M1	12.5192	27.9294	8	14.2358	17.4108	0.818	0.0619331	0.0490277	0.031697	0.0209382	0.0169204	6.59169	5.55561	4.08312	3.09623	2.68853	[aa]	[aba]	[abca]	[abbcba]
11	[AABACCBABBC]	P-3M1	12.8052	27.7072	8	15.9434	16.7743	0.455	0.0847024	0.0690744	0.0475972	0.033523	0.0280074	8.26739	7.03963	5.41716	4.30622	3.83275	[aa]	[aba]	[abbca]	[abbcba]
11	[AABBAABBACB]	P-3M1	12.9976	27.6254	8	19.1508	16.3297	0.273	0.0916703	0.0743575	0.0509098	0.0358319	0.0299485	9.47789	7.89205	6.00033	4.71578	4.18056	[aa]	[abba]	[abca]	[abccbbccbbca]
11	[AABBAABBACC]	P3M1	13.3374	27.052	8	17.6844	15.837	0.091	0.112084	0.0925109	0.0649823	0.0478098	0.0411648	10.7589	9.54533	7.03452	5.46742	4.86298	[aa]	[abba]	[abbccba]	[abbccbbccba]
11	[AABBACBBCCB]	P-3M1	13.0225	27.5121	8	18.1575	16.3347	0.273	0.0935625	0.0757597	0.0519401	0.0366548	0.0306346	9.65295	8.0385	6.08413	4.78445	4.22853	[aa]	[abba]	[abca]	[abccbbca]
11	[AABBCAABBCC]	P-3M1	13.3281	27.115	8	17.4309	15.8224	0.091	0.112983	0.0933923	0.0655856	0.0477274	0.0406283	10.7625	9.56282	7.29925	5.8119	5.19287	[aa]	[abbca]	[abbcca]
11	[AABBCABCABC]	P-3M1	12.6665	27.8564	8	16.7051	17.0814	0.636	0.0677826	0.0538052	0.0347443	0.0229518	0.0184994	7.32268	6.19232	4.56705	3.45425	2.9897	[aa]	[abca]	[abbca]	[abbcca]
11	[AABCAABCABC]	P-3M1	12.6789	27.7477	8	15.173	17.0854	0.636	0.0695488	0.0552325	0.0360995	0.0240906	0.0194696	7.39317	6.25926	4.63985	3.5252	3.05629	[aa]	[abca]	[abbca]
11	[AABCAACBACB]	P-3M1	12.6813	27.7285	8	15.4644	17.0911	0.636	0.0692575	0.0550559	0.0358639	0.0238765	0.0193474	7.38927	6.25112	4.62557	3.50908	3.04851	[aa]	[abca]	[abba]	[abccba]
11	[AABCABBCABC]	P-3M1	12.6745	27.7528	8	15.0598	17.0941	0.636	0.0695902	0.0554658	0.0361213	0.0241143	0.0195508	7.39408	6.25628	4.63633	3.52481	3.06357	[aa]	[abca]	[abbca]
11	[AABCABCABBC]	P-3M1	12.6825	27.7582	8	15.5449	17.0694	0.636	0.0690474	0.0549364	0.0356365	0.0237249	0.0192096	7.39636	6.25211	4.61556	3.49622	3.03585	[aa]	[abca]	[abbca]
11	[ABABABABABC]	P-3M1	12.3906	28.2403	6	13.1305	18.0294	1	0.0564695	0.0446793	0.0291115	0.0195312	0.0158367	5.93286	4.95101	3.61084	2.74759	2.43057	[aba]	[abca]	[abcbcbcbcbca]
11	[ABABABABCAC]	P3M1	12.3061	28.0339	6	13.0595	17.9518	1	0.0540018	0.0427229	0.0275937	0.0183604	0.014782	5.60229	4.68623	3.41227	2.60722	2.29767	[aba]	[abca]	[abcbca]	[abcbcbcbca]
11	[ABABABACABC]	P3M1	12.3229	28.0128	6	13.1059	17.9158	1	0.0534287	0.0420135	0.0267284	0.0174925	0.0139282	5.69791	4.76894	3.4385	2.57915	2.24554	[aba]	[abca]	[abcba]	[abcbcbcba]
11	[ABABABCABAC]	P3M1	12.3226	28.0199	6	13.13	17.9147	1	0.0533474	0.0420439	0.0267406	0.0174467	0.0139407	5.69989	4.77186	3.44119	2.57881	2.2442	[aba]	[abca]	[abcba]	[abcbcbca]
11	[ABABABCACAC]	P-3M1	12.385	28.4006	6	13.0603	17.9511	1	0.0559007	0.0442978	0.0286028	0.0189938	0.0153208	5.97701	4.989	3.61609	2.73866	2.39061	[aba]	[abca]	[abcbcbca]
11	[ABABABCACBC]	P-3M1	12.4029	28.286	6	13.13	17.913	1	0.0556965	0.0439467	0.0281525	0.0185489	0.0149473	6.03823	5.03757	3.6355	2.73435	2.3791	[aba]	[abca]	[abcba]	[abcbcbca]
11	[ABABABCBCAC]	P-3M1	12.3939	28.3738	6	13.0731	17.946	1	0.0562425	0.0445057	0.0288732	0.0192666	0.0155934	5.989	4.99371	3.62853	2.7547	2.42111	[aba]	[abcbca]	[abcbcbca]
11	[ABABACACABC]	P-3M1	12.3962	28.1733	6	13.0945	17.9141	1	0.0550146	0.0433126	0.0277652	0.01824	0.0146634	5.95583	4.97316	3.58724	2.68976	2.33877	[aba]	[abca]	[abcbcba]
11	[ABABACBACBC]	P3M1	12.4253	28.1175	6	13.1245	17.8775	1	0.0548239	0.0429068	0.027094	0.0175512	0.0139579	6.08104	5.06861	3.63553	2.69046	2.31567	[aba]	[abca]	[abcba]	[abcbcba]
11	[ABABCABACBC]	P3M1	12.3427	27.9879	6	13.1468	17.8741	1	0.052801	0.0413109	0.0258868	0.016637	0.0131627	5.80609	4.84608	3.46995	2.56215	2.20214	[aba]	[abca]	[abcba]	[abcbca]
11	[ABABCABCABC]	P-3M1	12.4532	27.982	6	12.5049	18.6656	1	0.0538439	0.0418645	0.0259691	0.0165397	0.0130055	6.14267	5.10718	3.62809	2.65247	2.26098	[aba]	[abca]	[abcbca]
11	[ABABCABCBAC]	P3M1	12.4123	28.1533	6	13.1475	17.8741	1	0.0543737	0.0424842	0.0267361	0.0172775	0.0137375	6.06483	5.04737	3.60905	2.67061	2.29283	[aba]	[abca]	[abcba]	[abcbca]
11	[ABABCACABAC]	P-3M1	12.3897	28.2625	6	13.1405	17.9071	1	0.0547708	0.0431079	0.0274513	0.0179785	0.0143668	5.97912	4.98772	3.58518	2.68165	2.32846	[aba]	[abca]	[abcba]	[abcbca]
11	[ABABCACBCAC]	P3M1	12.3965	28.354	6	13.1415	17.9072	1	0.0551717	0.043341	0.027643	0.0181122	0.0145125	6.05107	5.03594	3.62618	2.7083	2.34795	[aba]	[abca]	[abcba]	[abcbca]
11	[ABABCBACBAC]	P-3M1	12.4213	28.1225	6	13.1484	17.8744	1	0.0546571	0.0426701	0.0269229	0.017445	0.0138878	6.08514	5.0565	3.62218	2.67773	2.30455	[aba]	[abca]	[abcba]	[abcbca]
11	[ABACABACABC]	P-3M1	12.4078	28.1638	6	13.1862	17.8721	1	0.0541805	0.0423201	0.0266142	0.017154	0.0136009	6.05216	5.03789	3.60172	2.6588	2.27917	[aba]	[abca]	[abcba]
11	[ABACABCACBC]	P-3M1	12.4079	28.3323	6	13.187	17.8724	1	0.0543624	0.0424219	0.0266121	0.0170954	0.013593	6.13933	5.09704	3.64217	2.67625	2.29785	[aba]	[abca]	[abcba]
11	[ABACBABCABC]	P-3M1	12.4531	28.1699	6	13.1362	17.8402	1	0.0545142	0.0424418	0.0263755	0.0167859	0.0132065	6.24514	5.1909	3.69308	2.6977	2.29717	[aba]	[abca]	[abcba]
12	[AABAABAABABB]	P3M1	12.8886	30.2885	12	17.6563	16.5239	0.333	0.0965455	0.0798967	0.056655	0.0411428	0.0348618	8.95806	7.61349	6.0123	4.91258	4.44028	[aa]	[aba]	[abba]
12	[AABAABAACAAC]	P63/MMC	12.9158	30.1965	8	16.5383	16.5044	0.333	0.10078	0.0833277	0.0595979	0.0434429	0.0369701	9.2572	7.82667	6.22059	5.09652	4.61375	[aa]	[aba]	[abba]	[abbcbbcbba]
12	[AABAABABAABB]	P3M1	12.8451	30.4494	12	18.8007	16.5481	0.333	0.092392	0.0763678	0.0537324	0.038741	0.0327461	8.65792	7.39713	5.80269	4.72182	4.26396	[aa]	[aba]	[abba]
12	[AABAABABABAB]	P-6M2	12.5327	30.6944	12	16.0437	17.2448	0.667	0.0714341	0.0581674	0.039766	0.0278504	0.0231084	6.79711	5.81894	4.46608	3.57713	3.21894	[aa]	[aba]	[abba]
12	[AABAABABBABB]	P-3M1	12.8884	30.2805	12	17.6092	16.5287	0.333	0.0965497	0.0799971	0.0567311	0.0412308	0.034913	8.91678	7.60543	6.01641	4.91244	4.44396	[aa]	[aba]	[abba]
12	[AABAABBABABB]	P-6M2	12.8391	30.48	12	18.8397	16.715	0.333	0.0914163	0.0754967	0.0529967	0.0380813	0.0321856	8.58435	7.36371	5.75567	4.68076	4.22735	[aa]	[aba]	[abba]
12	[AABAABCCBCCB]	P63/MMC	12.9514	30.0493	8	16.5785	16.4942	0.333	0.0965401	0.0792097	0.0554562	0.0399053	0.0336995	9.25111	7.8678	6.09595	4.8914	4.38568	[aa]	[aba]	[abba]	[abccbccba]
12	[AABAACAABBCC]	P-3M1	13.1242	30.0602	8	18.109	16.0571	0.167	0.110619	0.0917974	0.0653113	0.0479663	0.0410704	10.3264	8.98973	6.91424	5.63018	5.09694	[aa]	[aba]	[abbcca]	[abbcbba]
12	[AABAACACACAC]	P-6M2	12.5397	30.6814	8	15.8825	17.2328	0.667	0.0719487	0.0586044	0.0401795	0.0281545	0.0234244	6.83401	5.84816	4.4917	3.60022	3.24545	[aa]	[aba]	[abbcbba]	[abbcbcbcbcbba]
12	[AABAACBBABBC]	P63/MMC	12.9428	30.0921	8	16.1797	16.4927	0.333	0.0963723	0.0792546	0.0554931	0.0398887	0.0336893	9.30199	7.84572	6.08457	4.88844	4.38437	[aa]	[aba]	[abbca]	[abbcbba]
12	[AABABAABABAB]	P-6M2	12.5666	30.5478	12	15.3314	17.2346	0.667	0.0741939	0.060638	0.0420164	0.0297724	0.0248581	6.8708	5.90172	4.57426	3.7068	3.35447	[aa]	[aba]	[abba]
12	[AABABAACACAC]	P-6M2	12.5637	30.5618	8	15.1031	17.2344	0.667	0.0741593	0.0606257	0.0419793	0.0297479	0.0248136	6.87508	5.90122	4.57412	3.7062	3.35337	[aa]	[aba]	[abbcbcbba]	[abbcbcbcbba]
12	[AABABABABABB]	P-3M1	12.4991	30.8105	12	16.513	17.4304	0.667	0.0689031	0.0559329	0.0379346	0.026258	0.0216749	6.68378	5.71892	4.36274	3.45936	3.0957	[aa]	[aba]	[abba]
12	[AABABABABBAB]	P-3M1	12.5576	30.576	12	15.5487	17.2427	0.667	0.0734998	0.0600775	0.0414853	0.0292747	0.0244081	6.84664	5.8776	4.54925	3.6744	3.31703	[aa]	[aba]	[abba]
12	[AABABABABBCC]	P-3M1	12.616	30.7985	8	18.3757	17.1935	0.5	0.0769091	0.0628567	0.0430665	0.0302981	0.0251642	7.36928	6.34812	4.87975	3.92569	3.52177	[aa]	[aba]	[abbcca]	[abbcbcbcbcca]
12	[AABABABBAABB]	P-3M1	12.7919	30.6397	12	19.7219	16.8371	0.333	0.0878288	0.0723263	0.050294	0.0359903	0.030206	8.33434	7.16819	5.57261	4.50849	4.05781	[aa]	[aba]	[abba]
12	[AABABABBABAB]	P63/MMC	12.5656	30.5298	12	15.2513	17.2469	0.667	0.0740168	0.0605341	0.0420131	0.029702	0.024835	6.83751	5.87356	4.55613	3.70276	3.34968	[aa]	[aba]	[abba]
12	[AABABABCACAC]	P-3M1	12.4339	30.6745	8	14.2669	17.5312	0.833	0.0627163	0.0504641	0.0336678	0.0230262	0.0188702	6.23682	5.27838	3.95895	3.099	2.76123	[aa]	[aba]	[abca]	[abbcbcbca]
12	[AABABACAABAC]	P3M1	12.585	30.4927	8	15.0586	17.2147	0.667	0.0729958	0.0594071	0.0406517	0.0284783	0.0236371	6.96321	5.97245	4.57514	3.66387	3.28102	[aa]	[aba]	[abbcba]	[abbcbcba]
12	[AABABACBACAC]	P-3M1	12.4517	30.6449	8	14.2499	17.4975	0.833	0.06213	0.0497174	0.032828	0.0221819	0.0180397	6.3368	5.35214	3.98022	3.07998	2.71851	[aa]	[aba]	[abca]	[abbcbcba]
12	[AABABACCBCBC]	P63MC	12.5744	30.5114	8	15.0702	17.2333	0.667	0.0722536	0.0586523	0.0400794	0.0279169	0.0231714	6.93978	5.93811	4.54037	3.61921	3.23735	[aa]	[aba]	[abbca]	[abbcbcba]
12	[AABABBAABBAB]	P-6M2	12.8543	30.3858	12	18.4317	16.5592	0.333	0.0931069	0.0769066	0.0541752	0.0391021	0.0331058	8.66398	7.40565	5.82603	4.74688	4.29045	[aa]	[aba]	[abba]
12	[AABABBAACACC]	P63MC	12.858	30.4152	8	18.5527	16.5357	0.333	0.0928524	0.0767632	0.054036	0.0389551	0.0329559	8.65908	7.42223	5.82437	4.74584	4.28694	[aa]	[aba]	[abba]	[abbcbccbba]
12	[AABABBAACCAC]	P-3M1	12.8516	30.401	8	18.2809	16.6825	0.333	0.0928302	0.0768125	0.0540809	0.0390286	0.0329815	8.66212	7.40417	5.81929	4.74758	4.29276	[aa]	[aba]	[abba]	[abbcbccbba]
12	[AABABBCBCCAC]	R-3M	12.727	30.3679	8	15.6803	16.9038	0.5	0.0862999	0.0714977	0.0504574	0.0363438	0.0306792	7.79096	6.72978	5.31657	4.36995	3.95259	[aa]	[aba]	[abbcbcca]
12	[AABABCBBABAC]	P63MC	12.587	30.4855	8	14.9856	17.2133	0.667	0.0732193	0.0596426	0.0408285	0.0286109	0.0237895	6.96915	5.97655	4.58221	3.67474	3.29385	[aa]	[aba]	[abbcba]	[abbcbca]
12	[AABABCBCBCAC]	P-3M1	12.4478	30.6344	8	14.2155	17.575	0.833	0.0634876	0.0512283	0.0342986	0.023532	0.0192625	6.26721	5.31763	3.99147	3.14437	2.79909	[aa]	[aba]	[abbcbca]	[abcbcbca]
12	[AABACAACBBCB]	P3M1	12.7529	30.2872	8	16.2146	16.8774	0.5	0.0817051	0.066765	0.0458378	0.032313	0.0269064	7.91227	6.75754	5.20183	4.14522	3.6956	[aa]	[aba]	[abba]	[abcbbca]
12	[AABACAACCABB]	P-3M1	12.8816	30.3412	8	18.5773	16.6936	0.333	0.0896245	0.073428	0.0508616	0.0361733	0.0302447	8.78528	7.45975	5.76113	4.60737	4.11849	[aa]	[aba]	[abba]	[abcbbccba]
12	[AABACCAACABB]	P63MC	12.8848	30.3035	8	18.3514	16.6763	0.333	0.0899392	0.0736165	0.0510182	0.0362263	0.0303297	8.82295	7.46951	5.77363	4.62016	4.12951	[aa]	[aba]	[abba]	[abcbbccba]
12	[AABACCACBBCB]	R3M	12.7504	30.2865	8	15.9444	16.8885	0.5	0.0818036	0.0669054	0.0459502	0.0323188	0.0269451	7.9029	6.7663	5.2091	4.15611	3.70249	[aa]	[aba]	[abba]	[abcbbca]
12	[AABBAABBAACC]	P-6M2	13.5513	29.0028	8	16.4052	15.6099	0	0.118131	0.0988823	0.0724921	0.0553695	0.0485343	11.0617	9.29973	7.05123	5.69761	5.16535	[aa]	[abba]	[abbccbba]	[abbccbbccbba]
12	[AABBAABBACCB]	P-3M1	13.1876	29.7734	8	17.7425	16.0563	0.167	0.104872	0.0858794	0.0596468	0.0430188	0.0364634	10.2975	9.0301	6.7393	5.27356	4.65903	[aa]	[abba]	[abbca]	[abccbbccbbca]
12	[AABBAABCAACC]	P-3M1	13.1806	29.8467	8	18.7257	16.0336	0.167	0.103702	0.0847123	0.0589265	0.0425289	0.0360772	10.3084	8.94393	6.63771	5.19779	4.58896	[aa]	[abba]	[abca]	[abbccbbca]
12	[AABBAACCBBCC]	P63/MMC	13.5442	29.0531	8	16.335	15.5993	0	0.118681	0.0988766	0.0712083	0.0534695	0.0463421	11.2017	9.6806	7.31564	5.85405	5.26244	[aa]	[abba]	[abbcca]	[abbccbba]
12	[AABBCAABCABC]	P3M1	12.7816	30.2653	8	17.1271	16.828	0.5	0.0763038	0.0611167	0.0405241	0.0275647	0.0225351	7.98747	6.76435	5.06648	3.89937	3.41284	[aa]	[abca]	[abbca]	[abbcca]
12	[AABBCABBCABC]	P3M1	12.7811	30.248	8	16.8427	16.8436	0.5	0.076728	0.061551	0.0408891	0.0278363	0.0227889	8.00543	6.78283	5.08521	3.91922	3.43505	[aa]	[abca]	[abbca]	[abbcca]
12	[AABBCABCABCC]	P-3M1	12.7609	30.351	8	17.9686	16.9781	0.5	0.0745621	0.0597392	0.0393149	0.0265754	0.021595	7.87962	6.67677	4.98472	3.83263	3.35209	[aa]	[abca]	[abbca]	[abbcca]
12	[AABBCABCCABC]	P-3M1	12.7796	30.2495	8	16.7818	16.849	0.5	0.0767997	0.0616816	0.0409594	0.027877	0.0228515	8.01732	6.78853	5.08612	3.92326	3.44064	[aa]	[abca]	[abbca]	[abbcca]
12	[AABCAABCABBC]	P3M1	12.7944	30.1614	8	15.7335	16.8388	0.5	0.0780953	0.0628072	0.041876	0.0286687	0.0235416	8.11066	6.84656	5.1458	3.97675	3.4843	[aa]	[abca]	[abbca]
12	[AABCABCABCCB]	P-3M1	12.6545	30.3232	8	15.6744	17.1212	0.667	0.0670417	0.0531517	0.0342885	0.0226663	0.018259	7.2431	6.12037	4.49888	3.39072	2.93368	[aa]	[abca]	[abba]	[abccba]
12	[AABCABCCABBC]	P-3M1	12.7979	30.1722	8	16.0202	16.8235	0.5	0.0779364	0.0626122	0.0417171	0.0285364	0.0233973	8.11843	6.85858	5.14973	3.96936	3.47529	[aa]	[abca]	[abbca]
12	[AABCABCCBACB]	P63/MMC	12.6543	30.2784	8	15.2133	17.1471	0.667	0.0678058	0.0537991	0.0348975	0.0231166	0.0186788	7.25832	6.13201	4.53239	3.42858	2.96938	[aa]	[abca]	[abba]	[abccba]
12	[AABCBCACABBC]	P-3M1	12.5755	30.5776	8	15.8225	17.193	0.667	0.069427	0.0557326	0.0371379	0.0254752	0.0208166	7.0149	5.95655	4.47359	3.48333	3.07973	[aa]	[aba]	[abbca]	[abcbca]
12	[AABCBCBCBCBC]	P-3M1	12.4365	30.6952	8	14.3304	17.5978	0.833	0.062489	0.0503715	0.0335056	0.0228578	0.0186922	6.2566	5.30431	3.95441	3.09219	2.7438	[aa]	[aba]	[abbca]	[abcbcbcbcbca]
12	[AABCCABBACCB]	P63/MMC	12.9835	29.919	8	16.1654	16.4842	0.333	0.0919933	0.0746568	0.0510556	0.0359464	0.0300568	9.29822	7.8747	5.94438	4.67315	4.14022	[aa]	[abba]	[abbca]	[abccba]
12	[ABABABABABAC]	P-6M2	12.3714	30.9399	6	13.155	17.9773	1	0.0563052	0.0447904	0.0292081	0.0196221	0.0158861	5.90575	4.93456	3.596	2.75221	2.41959	[aba]	[abcba]	[abcbcbcbcbcba]
12	[ABABABABACAC]	P-6M2	12.3746	30.9531	6	13.2744	17.915	1	0.0563694	0.0448472	0.0292077	0.0196569	0.0158999	5.92085	4.94769	3.60665	2.75425	2.42415	[aba]	[abcbcba]	[abcbcbcbcba]
12	[ABABABABACBC]	P-6M2	12.3881	30.8416	6	13.4236	17.8091	1	0.056042	0.0443256	0.0287284	0.0191022	0.0154602	5.96191	4.97594	3.6169	2.7397	2.40042	[aba]	[abca]	[abcba]	[abcbcbcbcba]
12	[ABABABABCABC]	P-3M1	12.41	30.6561	6	13.1762	18.0389	1	0.0553904	0.0435936	0.0278842	0.0183117	0.0147456	5.97944	4.98889	3.60003	2.70346	2.35527	[aba]	[abca]	[abcbcbcbca]
12	[ABABABABCBAC]	P-3M1	12.3865	30.85	6	13.4801	17.7927	1	0.0560629	0.0443218	0.0286398	0.0191053	0.0154258	5.96983	4.97406	3.61477	2.73725	2.4044	[aba]	[abca]	[abcba]	[abcbcbcbca]
12	[ABABABACABAC]	P-6M2	12.3774	31.0022	6	13.1285	17.9353	1	0.0549353	0.0433762	0.0277292	0.0182288	0.0146495	5.98518	4.98477	3.58729	2.69452	2.33798	[aba]	[abcba]	[abcbcbcba]
12	[ABABABACACAC]	P63/MMC	12.3831	31.0309	6	13.2515	17.9181	1	0.0564182	0.0448379	0.0292488	0.01959	0.0159082	5.96668	4.9823	3.62654	2.76798	2.4261	[aba]	[abcbcbcba]
12	[ABABABACBABC]	P-6M2	12.4083	30.7635	6	13.2718	17.9511	1	0.0555894	0.0438427	0.0280829	0.0183776	0.0148472	6.04555	5.04589	3.64361	2.72688	2.3681	[aba]	[abca]	[abcba]	[abcbcbcba]
12	[ABABABACBCBC]	P-6M2	12.3937	30.8835	6	13.0707	17.9392	1	0.056094	0.0443348	0.0286531	0.0190891	0.0153562	5.99473	4.99956	3.62828	2.74217	2.40186	[aba]	[abca]	[abcbcba]	[abcbcbcba]
12	[ABABABCABABC]	P-3M1	12.4122	30.7304	6	13.2733	17.9746	1	0.0556114	0.0438088	0.0280657	0.0184719	0.014858	6.01967	5.01834	3.62221	2.72563	2.37821	[aba]	[abca]	[abcbca]	[abcbcbca]
12	[ABABABCABCAC]	P3M1	12.3298	30.5432	6	13.0953	17.9053	1	0.053292	0.0418943	0.0265973	0.017316	0.0138022	5.72304	4.78517	3.44718	2.58072	2.2399	[aba]	[abca]	[abcbca]	[abcbcbca]
12	[ABABABCABCBC]	P3M1	12.3863	30.7405	6	13.0936	17.9045	1	0.0545047	0.0428267	0.0272623	0.0178318	0.0142618	5.94473	4.95548	3.56834	2.66327	2.31197	[aba]	[abca]	[abcbca]	[abcbcbca]
12	[ABABABCACBAC]	P3M1	12.3266	30.5601	6	13.1329	17.9042	1	0.0532321	0.0418382	0.0265482	0.0172582	0.0137333	5.72422	4.78761	3.44648	2.57522	2.23395	[aba]	[abca]	[abcba]	[abcbcbca]
12	[ABABABCBABAC]	P-3M1	12.3815	30.9994	6	13.1175	17.9342	1	0.0551312	0.0434154	0.0278419	0.0183063	0.0147339	6.00201	5.00233	3.60896	2.70131	2.35042	[aba]	[abcba]	[abcbca]	[abcbcbca]
12	[ABABACABACAC]	P-3M1	12.3661	30.9371	6	13.1196	17.9339	1	0.0546663	0.0431082	0.0275834	0.0181061	0.0145698	5.9409	4.94604	3.55684	2.67456	2.32218	[aba]	[abcba]	[abcbcba]
12	[ABABACABACBC]	P3M1	12.3896	30.8754	6	13.1554	17.9014	1	0.0547276	0.0429767	0.0273145	0.0177899	0.0142381	6.03194	5.02569	3.61061	2.68448	2.31848	[aba]	[abca]	[abcba]	[abcbcba]
12	[ABABACABCABC]	P3M1	12.4094	30.6976	6	13.1214	17.8721	1	0.0540191	0.0421387	0.0264124	0.0170207	0.0134569	6.05004	5.03555	3.5954	2.64951	2.27042	[aba]	[abca]	[abcba]	[abcbcba]
12	[ABABACABCBAC]	P-6M2	12.3998	30.8326	6	13.1566	17.9014	1	0.0552351	0.0434843	0.027708	0.0181304	0.0145482	6.05018	5.04201	3.63439	2.70993	2.34581	[aba]	[abca]	[abcba]	[abcbcba]
12	[ABABACACBCAC]	P-6M2	12.3876	30.9079	6	13.1066	17.9325	1	0.0558113	0.0440171	0.0284629	0.0188847	0.0152032	5.99154	4.99835	3.62355	2.73026	2.38731	[aba]	[abcba]	[abcbca]	[abcbcba]
12	[ABABACACBCBC]	P-3M1	12.3773	30.8633	6	13.0838	17.9352	1	0.0552433	0.0436268	0.0280534	0.0185989	0.0149245	5.92668	4.94418	3.57739	2.69788	2.35474	[aba]	[abca]	[abcbca]	[abcbcba]
12	[ABABACBABABC]	P63/MMC	12.4232	30.8543	6	13.0964	17.9043	1	0.056011	0.0440614	0.0282561	0.0185766	0.0149607	6.10707	5.08786	3.67408	2.75412	2.39478	[aba]	[abca]	[abcbcba]
12	[ABABACBACABC]	P-6M2	12.4371	30.7774	6	13.1208	17.8712	1	0.0551057	0.0430855	0.0272231	0.0175699	0.0139911	6.17017	5.13892	3.68361	2.7184	2.33499	[aba]	[abca]	[abcba]	[abcbcba]
12	[ABABACBCACBC]	P-6M2	12.4036	30.9128	6	13.1545	17.9007	1	0.0550633	0.0432031	0.0274447	0.0179677	0.0143329	6.08538	5.06836	3.63965	2.70571	2.33888	[aba]	[abca]	[abcba]	[abcbcba]
12	[ABABCABABCAC]	P3M1	12.4094	30.8759	6	13.1022	17.8998	1	0.0553279	0.0434981	0.0277692	0.0181888	0.0145848	6.07329	5.06619	3.64509	2.71959	2.36155	[aba]	[abca]	[abcbca]
12	[ABABCABACABC]	P3M1	12.4324	30.8063	6	13.1401	17.8676	1	0.0550042	0.0430484	0.0271611	0.0175058	0.0139735	6.16549	5.13414	3.67687	2.71376	2.33088	[aba]	[abca]	[abcba]	[abcbca]
12	[ABABCABACBAC]	P3M1	12.4199	30.7242	6	13.1433	17.8684	1	0.0546223	0.0427133	0.0268706	0.01734	0.0137947	6.10602	5.08583	3.63923	2.68312	2.30552	[aba]	[abca]	[abcba]	[abcbca]
12	[ABABCABCABAC]	P3M1	12.3477	30.517	6	13.1415	17.8685	1	0.052698	0.0411096	0.0257438	0.0164476	0.0130009	5.81741	4.85875	3.47485	2.55419	2.19181	[aba]	[abca]	[abcba]	[abcbca]
12	[ABABCABCACBC]	P3M1	12.3475	30.5187	6	13.1405	17.8681	1	0.0527628	0.0411073	0.0257602	0.0164646	0.0130064	5.82728	4.85995	3.47409	2.55936	2.195	[aba]	[abca]	[abcba]	[abcbca]
12	[ABABCABCBCAC]	P-3M1	12.3955	30.9089	6	13.1036	17.9001	1	0.0547829	0.0430142	0.0273245	0.0178598	0.0142589	6.05318	5.03526	3.61489	2.69019	2.33197	[aba]	[abca]	[abcbca]
12	[ABABCACABCBC]	R-3M	12.4197	30.853	6	13.1013	17.9001	1	0.0557457	0.0438392	0.0281204	0.0184343	0.0148648	6.09599	5.07892	3.65914	2.73471	2.3817	[aba]	[abca]	[abcbca]
12	[ABABCACBABAC]	P-6M2	12.3834	30.91	6	13.1411	17.9003	1	0.0544779	0.0426519	0.0269828	0.0175949	0.0139835	6.03484	5.01419	3.59387	2.66987	2.30203	[aba]	[abca]	[abcba]	[abcbca]
12	[ABABCACBACBC]	P-3M1	12.4173	30.6899	6	13.1427	17.8689	1	0.054504	0.04258	0.0268152	0.0172615	0.0137496	6.08496	5.06374	3.62333	2.67547	2.29566	[aba]	[abca]	[abcba]	[abcbca]
12	[ABABCACBCBAC]	P63MC	12.4089	30.9169	6	13.1411	17.8992	1	0.0554645	0.0434993	0.027679	0.0181438	0.0145325	6.0962	5.07784	3.6523	2.72252	2.35776	[aba]	[abca]	[abcba]	[abcbca]
12	[ABABCBABCBAC]	P3M1	12.3265	30.5715	6	13.1771	17.898	1	0.0532215	0.0418125	0.0265096	0.0172187	0.0137384	5.74547	4.80176	3.45579	2.57401	2.23059	[aba]	[abca]	[abcba]	[abcbca]
12	[ABABCBACBCAC]	P-3M1	12.4073	30.8935	6	13.1426	17.8994	1	0.0553105	0.0434906	0.0276803	0.0180815	0.014464	6.08149	5.06933	3.64826	2.71764	2.35123	[aba]	[abca]	[abcba]	[abcbca]
12	[ABACABACBABC]	P-6M2	12.4057	30.7545	6	13.1802	17.8671	1	0.0541409	0.0421498	0.0264256	0.0170103	0.0134558	6.09145	5.06114	3.60906	2.6548	2.27668	[aba]	[abca]	[abcba]
12	[ABACABCBACBC]	P-3M1	12.4202	30.836	6	13.1813	17.8677	1	0.054731	0.0426045	0.0267338	0.0173293	0.0136562	6.15107	5.11431	3.65397	2.6939	2.3089	[aba]	[abca]	[abcba]
12	[ABACBACBACBC]	P-3M1	12.4258	30.575	6	12.6842	18.5698	1	0.0530388	0.0411365	0.0253239	0.0159665	0.0125231	6.1045	5.06606	3.58604	2.60224	2.2063	[aba]	[abca]	[abcba]
12	[ABACBACBCABC]	P63/MMC	12.4524	30.7564	6	13.1298	17.8373	1	0.0544794	0.0423618	0.0262088	0.0166649	0.0131275	6.26449	5.20295	3.69862	2.69594	2.29511	[aba]	[abca]	[abcba]
13	[AABAABAABAABB]	P-6M2	13.0245	32.6551	12	17.9729	16.2588	0.231	0.105271	0.0873514	0.0620012	0.0454098	0.03872	9.80221	8.42356	6.57392	5.35606	4.84239	[aa]	[aba]	[abba]
13	[AABAABAABABAB]	P-6M2	12.6598	33.1156	12	16.8063	16.9698	0.538	0.0807077	0.0662725	0.0460995	0.0328573	0.0275213	7.48407	6.44617	5.03292	4.07778	3.68293	[aa]	[aba]	[abba]
13	[AABAABAABBABB]	P-6M2	13.0256	32.6583	12	18.0599	16.2546	0.231	0.104874	0.0868558	0.0616505	0.0450793	0.0383891	9.86175	8.38674	6.55006	5.33494	4.82323	[aa]	[aba]	[abba]
13	[AABAABABAABAB]	P-6M2	12.6789	32.9988	12	16.2096	16.9787	0.538	0.0822728	0.0678603	0.0475171	0.03402	0.0285556	7.52227	6.4948	5.08704	4.15863	3.75838	[aa]	[aba]	[abba]
13	[AABAABABABABB]	P3M1	12.6128	33.2743	12	17.4989	17.1379	0.538	0.0769919	0.0628758	0.0433113	0.0304895	0.0253662	7.29868	6.27005	4.84887	3.89597	3.50484	[aa]	[aba]	[abba]
13	[AABAABABABBAB]	P3M1	12.6755	33.0171	12	16.3269	16.9784	0.538	0.0820352	0.0675861	0.0472482	0.0338693	0.02834	7.51575	6.48879	5.07889	4.14682	3.74499	[aa]	[aba]	[abba]
13	[AABAABABBAABB]	P3M1	13.0013	32.7481	12	18.8574	16.2708	0.231	0.102168	0.0844424	0.0598487	0.0436531	0.0370844	9.65284	8.21105	6.39428	5.20777	4.70264	[aa]	[aba]	[abba]
13	[AABAABBAABABB]	P3M1	13.0026	32.759	12	18.9815	16.2621	0.231	0.10177	0.0839999	0.0594963	0.0433433	0.0367923	9.71691	8.17606	6.38062	5.19259	4.68649	[aa]	[aba]	[abba]
13	[AABAABBACCAAC]	P-3M1	13.044	32.5832	8	17.8394	16.2459	0.231	0.102915	0.0849347	0.0597549	0.0433487	0.0368313	9.87726	8.42042	6.50009	5.24448	4.71385	[aa]	[aba]	[abba]	[abbcbbccba]
13	[AABAABBCCBCCB]	P-3M1	13.0515	32.548	8	17.8057	16.2451	0.231	0.103726	0.0853934	0.0603341	0.0438496	0.0371641	9.85151	8.49694	6.53416	5.28607	4.7518	[aa]	[aba]	[abba]	[abbccbccba]
13	[AABABAABABABB]	P3M1	12.634	33.1515	12	16.9123	17.1107	0.538	0.0786322	0.0644263	0.0446489	0.0316275	0.0264634	7.34104	6.32015	4.90908	3.97232	3.58474	[aa]	[aba]	[abba]
13	[AABABAABABBAB]	P-6M2	12.6887	32.927	12	15.8862	16.9893	0.538	0.0832074	0.0687632	0.0482558	0.0347037	0.0291639	7.53812	6.51438	5.11885	4.20173	3.80338	[aa]	[aba]	[abba]
13	[AABABAABBAABB]	P-6M2	12.9623	32.9342	12	20.135	16.2762	0.231	0.0981425	0.0808488	0.0571829	0.0414052	0.0350511	9.44422	7.95741	6.19672	5.03242	4.53945	[aa]	[aba]	[abba]
13	[AABABABAABABB]	P3M1	12.6303	33.1807	12	17.078	17.1165	0.538	0.0783986	0.0641686	0.0444382	0.0314598	0.0262813	7.3386	6.31486	4.90097	3.95997	3.57209	[aa]	[aba]	[abba]
13	[AABABABABAABB]	P-6M2	12.5721	33.3976	12	18.0645	17.2253	0.538	0.0741476	0.0602838	0.0410209	0.028649	0.0237005	7.16512	6.14206	4.70817	3.75017	3.37391	[aa]	[aba]	[abba]
13	[AABABABABABAB]	P-6M2	12.42	33.2584	12	14.2517	17.643	0.846	0.06311	0.0510536	0.0345398	0.0237769	0.0196659	6.12307	5.20396	3.92712	3.10762	2.79304	[aa]	[aba]	[abba]
13	[AABABABABABAC]	P3M1	12.4266	33.2328	8	14.1462	17.6339	0.846	0.0628257	0.0506855	0.0340674	0.0233894	0.0192444	6.16268	5.23264	3.93553	3.09504	2.76961	[aa]	[aba]	[abbcba]	[abbcbcbcbcbcba]
13	[AABABABABABBC]	P-3M1	12.5177	33.2615	8	15.7612	17.3047	0.692	0.0692276	0.05603	0.0379734	0.0264176	0.0217705	6.71411	5.73544	4.36014	3.45028	3.08586	[aa]	[aba]	[abbca]	[abbcbcbcbcbcca]
13	[AABABABABACAC]	P3M1	12.4278	33.2295	8	14.143	17.6253	0.846	0.0630077	0.0508191	0.0341912	0.0235105	0.0193476	6.16497	5.23325	3.93987	3.10503	2.78055	[aa]	[aba]	[abbcbcba]	[abbcbcbcbcba]
13	[AABABABACACAC]	P-3M1	12.4196	33.2497	8	14.1848	17.6101	0.846	0.0624901	0.0503797	0.0337816	0.0231822	0.0190651	6.14973	5.21612	3.91278	3.07952	2.75446	[aa]	[aba]	[abbcbcbcba]
13	[AABABABBCBCAC]	P-3M1	12.5511	33.0969	8	14.9112	17.2734	0.692	0.072111	0.0587495	0.0403688	0.0284098	0.0235572	6.79514	5.81801	4.47906	3.60074	3.24233	[aa]	[aba]	[abbcbca]	[abbcbcbcca]
13	[AABABABCBCBCC]	P-3M1	12.4988	33.3805	8	16.342	17.4301	0.692	0.067959	0.0547991	0.0369336	0.0255431	0.0209642	6.6771	5.68802	4.30805	3.40575	3.04313	[aa]	[aba]	[abbcca]	[abbcbcbca]
13	[AABABABCCABBC]	P3M1	12.6776	33.0441	8	16.5282	16.9591	0.538	0.0773466	0.0628488	0.0427777	0.0298408	0.0248029	7.57729	6.47892	4.93917	3.90256	3.47672	[aa]	[aba]	[abbca]	[abbcbcbca]
13	[AABABACABACAC]	P-3M1	12.4347	33.2051	8	14.2073	17.5427	0.846	0.0619332	0.0496936	0.0329929	0.0223892	0.0183401	6.23975	5.27466	3.93367	3.06121	2.71446	[aa]	[aba]	[abcba]	[abbcbcba]
13	[AABABCBCCABBC]	P-3M1	12.6888	33.0159	8	16.4306	16.9433	0.538	0.078102	0.0636582	0.0434608	0.0304569	0.0253028	7.61232	6.51768	4.98032	3.95872	3.52348	[aa]	[aba]	[abbca]	[abbcbca]
13	[AABABCCABABBC]	P-3M1	12.697	32.9351	8	15.9031	16.963	0.538	0.0789649	0.0644241	0.0441351	0.0309121	0.0257627	7.64794	6.5402	5.01569	3.98985	3.55866	[aa]	[aba]	[abbca]	[abbcbca]
13	[AABABCCABBCAC]	P-3M1	12.6974	32.9272	8	15.8874	16.9654	0.538	0.0789386	0.0645831	0.0441768	0.0310192	0.0258924	7.63718	6.54535	5.01235	3.99368	3.56959	[aa]	[aba]	[abbca]	[abbcbca]
13	[AABABCCABBCBC]	P3M1	12.6971	32.9321	8	15.8953	16.9643	0.538	0.0789696	0.0644923	0.0441221	0.0309439	0.0257968	7.64353	6.54334	5.01425	3.99182	3.56352	[aa]	[aba]	[abbca]	[abbcbca]
13	[AABACAABACBAC]	P-3M1	12.6021	32.9533	8	14.8673	17.21	0.692	0.0704233	0.0568558	0.0381412	0.0262266	0.021601	7.00566	5.96204	4.51383	3.54469	3.13633	[aa]	[aba]	[abca]	[abbcba]
13	[AABACAABACCBC]	P3M1	12.7141	32.8505	8	15.5341	16.9609	0.538	0.0804213	0.0656861	0.0452712	0.0318928	0.0265757	7.68831	6.5928	5.08463	4.074	3.63562	[aa]	[aba]	[abbca]	[abbcba]
13	[AABACAACCAABB]	P-3M1	13.0021	32.8033	8	19.773	16.2412	0.231	0.0985662	0.0809523	0.0569341	0.0410764	0.0346909	9.60302	8.10084	6.26886	5.06622	4.54414	[aa]	[aba]	[abba]	[abbccbbcba]
13	[AABACABACABAC]	P-3M1	12.4525	33.1543	8	14.2232	17.519	0.846	0.0613313	0.0488675	0.0320686	0.0215503	0.0174724	6.32794	5.33885	3.95555	3.03428	2.66197	[aa]	[aba]	[abcba]	[abbcba]
13	[AABACACABABAC]	P-3M1	12.4385	33.1915	8	14.1989	17.5728	0.846	0.0619963	0.0497369	0.0330174	0.0224143	0.0183098	6.23763	5.28106	3.94048	3.06075	2.71158	[aa]	[aba]	[abbcba]	[abcbcba]
13	[AABACBABBCBAC]	P-3M1	12.593	32.9675	8	14.8216	17.2274	0.692	0.0701102	0.0565513	0.0378985	0.026049	0.0213948	6.97158	5.94867	4.48989	3.52675	3.11584	[aa]	[aba]	[abca]	[abbcba]
13	[AABBAABBAABBC]	P-3M1	13.3606	31.9434	8	17.5217	15.7952	0.077	0.113463	0.0938957	0.0662924	0.049091	0.0423941	10.8507	9.62949	7.08181	5.55727	4.97595	[aa]	[abba]	[abbca]	[abbccbbccbbcca]
13	[AABBAABCCABBC]	P3M1	13.0914	32.3824	8	17.2346	16.2286	0.231	0.0994379	0.0812194	0.0560349	0.0400391	0.0337154	9.92307	8.57508	6.41502	5.07296	4.50673	[aa]	[abba]	[abbca]	[abbccbbca]
13	[AABBAABCCBBCC]	P-3M1	13.3658	31.9169	8	17.5427	15.7962	0.077	0.113293	0.0938048	0.0660812	0.0487882	0.0420123	10.8363	9.61507	7.12891	5.57309	4.97611	[aa]	[abba]	[abbcca]	[abbccbbca]
13	[AABBACBACBACB]	P-3M1	12.6126	32.9692	8	16.0933	17.2628	0.692	0.0644146	0.0508046	0.0324597	0.021193	0.0169304	7.07393	5.9622	4.36289	3.27702	2.81852	[aa]	[abba]	[abca]	[abccbbca]
13	[AABBACBACBACC]	P-3M1	12.7147	32.933	8	17.672	17.0652	0.538	0.0715497	0.0570693	0.0372255	0.0249001	0.0201653	7.6325	6.46886	4.80975	3.67672	3.19971	[aa]	[abba]	[abca]	[abbccba]
13	[AABBACCAABBCC]	P-3M1	13.364	31.9375	8	17.4535	15.7899	0.077	0.113698	0.0940419	0.0661588	0.0484022	0.0413951	10.8363	9.62859	7.29105	5.7311	5.11096	[aa]	[abba]	[abbcca]	[abbccba]
13	[AABBACCABBACC]	P-3M1	13.1026	32.3203	8	17.4438	16.2321	0.231	0.0993748	0.0811439	0.0560395	0.0399187	0.0335829	9.90328	8.56963	6.4136	5.085	4.51938	[aa]	[abba]	[abccba]	[abbccba]
13	[AABBACCBAABBC]	P-3M1	13.0991	32.3642	8	17.3438	16.2188	0.231	0.0997147	0.0812174	0.0561246	0.0401369	0.0336929	9.93794	8.58072	6.42324	5.09405	4.51867	[aa]	[abba]	[abbca]	[abbccba]
13	[AABBCAABBCABC]	P-3M1	12.8971	32.7016	8	18.0771	16.5582	0.385	0.0846871	0.0684808	0.046196	0.032042	0.0266296	8.77398	7.3724	5.56434	4.33968	3.83443	[aa]	[abca]	[abbca]	[abbcca]
13	[AABBCAABCAABC]	P3M1	12.902	32.6147	8	16.8083	16.5897	0.385	0.0861166	0.0695588	0.047209	0.0329249	0.0273398	8.8768	7.42867	5.62422	4.38637	3.85662	[aa]	[abca]	[abbca]	[abbcca]
13	[AABBCAABCABBC]	P-3M1	12.9031	32.6271	8	16.9931	16.5805	0.385	0.0858783	0.0694684	0.0470389	0.0327074	0.0271898	8.87026	7.44408	5.61266	4.38545	3.86741	[aa]	[abca]	[abbca]	[abbcca]
13	[AABBCAABCABCC]	P3M1	12.8871	32.7139	8	17.9721	16.5776	0.385	0.0841142	0.0679277	0.0458647	0.0318254	0.0263163	8.72656	7.32617	5.53336	4.32082	3.80772	[aa]	[abca]	[abbca]	[abbcca]
13	[AABBCAABCCABC]	P3M1	12.9056	32.6193	8	17.0079	16.5783	0.385	0.0860715	0.069542	0.047182	0.032862	0.0272891	8.91341	7.44299	5.62765	4.39664	3.88433	[aa]	[abca]	[abbca]	[abbcca]
13	[AABBCABBCAABC]	P-3M1	12.9038	32.6079	8	16.8203	16.5885	0.385	0.0861649	0.0697362	0.047154	0.0329441	0.0272951	8.91083	7.44652	5.62332	4.38699	3.85993	[aa]	[abca]	[abbca]	[abbcca]
13	[AABBCABBCABCC]	P3M1	12.8831	32.7074	8	17.7383	16.5912	0.385	0.0842934	0.0680982	0.0459823	0.0319212	0.0263995	8.71318	7.32697	5.5398	4.32339	3.8064	[aa]	[abca]	[abbca]	[abbcca]
13	[AABBCABBCCABC]	P-3M1	12.8937	32.6919	8	17.8534	16.5716	0.385	0.084922	0.0686393	0.0463595	0.0322074	0.0267381	8.78083	7.37135	5.57157	4.34482	3.83165	[aa]	[abca]	[abbca]	[abbcca]
13	[AABBCABCABBCC]	P-3M1	12.872	32.7967	8	18.9574	16.5776	0.385	0.0824596	0.0664431	0.0446167	0.0308185	0.025416	8.56444	7.23191	5.46041	4.25232	3.7383	[aa]	[abca]	[abbca]	[abbcca]
13	[AABCAABCCABBC]	P-3M1	12.9166	32.5307	8	15.9831	16.5951	0.385	0.0873868	0.0706856	0.0479949	0.0335973	0.0278991	9.04092	7.51124	5.67564	4.44226	3.9189	[aa]	[abca]	[abbca]
13	[AABCABBACBACB]	P-3M1	12.6385	32.8205	8	15.1388	17.1804	0.692	0.0663432	0.0525897	0.033903	0.0223822	0.0180505	7.16848	6.04603	4.44544	3.35169	2.90043	[aa]	[abca]	[abba]	[abccba]
13	[AABCABCABCABC]	P-3M1	12.5171	32.9573	8	14.1261	17.4427	0.846	0.0586065	0.0458336	0.0286432	0.0182994	0.0144796	6.58834	5.52277	3.97653	2.92721	2.49635	[aa]	[abca]	[abbca]
13	[AABCBABCCABBC]	P-3M1	12.7074	32.9561	8	16.391	16.9243	0.538	0.0764983	0.0616847	0.0415024	0.0286033	0.0236306	7.72562	6.58595	4.97663	3.87381	3.41538	[aa]	[aba]	[abcba]	[abbca]
13	[ABABABABABABC]	P-3M1	12.3746	33.3576	6	13.0908	18.0441	1	0.056055	0.0444902	0.0289792	0.0194515	0.0158095	5.86031	4.89835	3.57728	2.72541	2.41504	[aba]	[abca]	[abcbcbcbcbcbca]
13	[ABABABABABCAC]	P3M1	12.3786	33.6082	6	13.0463	17.96	1	0.0557766	0.0441553	0.0285965	0.0190016	0.0153664	5.98013	4.98311	3.60658	2.73545	2.38649	[aba]	[abca]	[abcbca]	[abcbcbcbcbca]
13	[ABABABABACABC]	P3M1	12.3149	33.1185	6	13.0908	17.934	1	0.0536306	0.0422141	0.0270524	0.0178186	0.0142483	5.6572	4.73628	3.42821	2.58908	2.26359	[aba]	[abca]	[abcba]	[abcbcbcbcba]
13	[ABABABABCABAC]	P3M1	12.3693	33.5621	6	13.1112	17.9288	1	0.0545191	0.0428234	0.0272479	0.017844	0.014274	5.98927	4.97875	3.57026	2.66875	2.30908	[aba]	[abca]	[abcba]	[abcbcbcbca]
13	[ABABABABCACAC]	P3M1	12.3018	33.1365	6	13.047	17.9622	1	0.0541121	0.0428069	0.0277682	0.0185403	0.0149684	5.57885	4.66704	3.40538	2.61095	2.30816	[aba]	[abca]	[abcbcbca]	[abcbcbcbca]
13	[ABABABABCACBC]	P-3M1	12.388	33.3961	6	13.1097	17.9288	1	0.0557426	0.0440178	0.0283627	0.0187805	0.0151693	5.97744	4.98463	3.61389	2.72057	2.38533	[aba]	[abca]	[abcba]	[abcbcbcbca]
13	[ABABABABCBCAC]	P-3M1	12.3785	33.5507	6	13.0583	17.9568	1	0.0558316	0.044153	0.0286259	0.0190892	0.0154413	5.94771	4.96356	3.60219	2.7277	2.39433	[aba]	[abcbca]	[abcbcbcbca]
13	[ABABABACACABC]	P3M1	12.3166	33.1133	6	13.0793	17.9308	1	0.0536733	0.042307	0.0270726	0.017856	0.0142565	5.65858	4.73854	3.42813	2.59069	2.26691	[aba]	[abca]	[abcbcba]	[abcbcbcba]
13	[ABABABACBACBC]	P3M1	12.3971	33.2597	6	13.1118	17.9002	1	0.0546326	0.0428684	0.027285	0.0177702	0.0141986	5.97975	4.98489	3.58457	2.67004	2.31042	[aba]	[abca]	[abcba]	[abcbcbcba]
13	[ABABABCABACBC]	P3M1	12.3862	33.4701	6	13.1312	17.8969	1	0.0542091	0.0424154	0.0267799	0.0173263	0.013793	6.04335	5.0208	3.58967	2.65537	2.2885	[aba]	[abca]	[abcba]	[abcbcbca]
13	[ABABABCABCABC]	P-3M1	12.4274	33.1011	6	12.8146	18.4918	1	0.0543038	0.0425066	0.0266766	0.0172343	0.0136704	6.04587	5.03765	3.6	2.664	2.28965	[aba]	[abca]	[abcbcbca]
13	[ABABABCABCBAC]	P3M1	12.3312	33.0962	6	13.1315	17.8969	1	0.0530566	0.0417035	0.0263614	0.01706	0.0136081	5.74685	4.80435	3.45347	2.56961	2.22454	[aba]	[abca]	[abcba]	[abcbcbca]
13	[ABABABCBACBAC]	P-3M1	12.4056	33.2186	6	13.4853	17.7006	1	0.055182	0.0433438	0.0276271	0.0181193	0.0145518	5.9939	4.99725	3.6023	2.69428	2.3419	[aba]	[abca]	[abcba]	[abcbcbca]
13	[ABABABCBCACAC]	P-3M1	12.3573	33.4575	6	13.0589	17.9565	1	0.0551614	0.0436198	0.0282375	0.0188229	0.0151537	5.84682	4.87955	3.5386	2.68811	2.36229	[aba]	[abcbca]	[abcbcbca]
13	[ABABACABACABC]	P3M1	12.3949	33.2769	6	13.1535	17.8938	1	0.0545624	0.0428309	0.0271878	0.0176815	0.0141463	5.99016	4.99156	3.58882	2.66708	2.30604	[aba]	[abca]	[abcba]	[abcbcba]
13	[ABABACABACBAC]	P3M1	12.4004	33.2768	6	13.1546	17.8946	1	0.054852	0.0431197	0.0273887	0.0178302	0.0142918	6.00262	5.0103	3.60326	2.68342	2.31827	[aba]	[abca]	[abcba]	[abcbcba]
13	[ABABACABCACBC]	P3M1	12.4017	33.3735	6	13.154	17.894	1	0.0549762	0.0431667	0.0274133	0.017888	0.0143094	6.04703	5.0415	3.62245	2.69619	2.32965	[aba]	[abca]	[abcba]	[abcbcba]
13	[ABABACABCBABC]	P3M1	12.4059	33.4799	6	13.1539	17.8938	1	0.0550186	0.0431379	0.0273299	0.0177756	0.0142076	6.09767	5.07847	3.6417	2.70537	2.33168	[aba]	[abca]	[abcba]	[abcbcba]
13	[ABABACACABABC]	P3M1	12.3179	33.1149	6	13.0899	17.9275	1	0.0536817	0.0424037	0.0271147	0.0178674	0.0142837	5.66282	4.74199	3.43215	2.5947	2.26881	[aba]	[abca]	[abcbca]	[abcbcba]
13	[ABABACACABCBC]	P-3M1	12.3759	33.4995	6	13.0887	17.9256	1	0.0548296	0.0431863	0.027651	0.0181712	0.0145559	5.97	4.97504	3.58419	2.68465	2.33029	[aba]	[abca]	[abcbca]	[abcbcba]
13	[ABABACBABCABC]	P3M1	12.3508	33.0469	6	13.1191	17.8666	1	0.052606	0.0410122	0.0256126	0.0163613	0.012912	5.82596	4.86257	3.47328	2.55359	2.1884	[aba]	[abca]	[abcba]	[abcbcba]
13	[ABABACBACBCBC]	P-3M1	12.4103	33.4735	6	13.0991	17.8975	1	0.0552381	0.04332	0.0275309	0.0179557	0.0143633	6.10105	5.08353	3.65247	2.71717	2.34581	[aba]	[abca]	[abcbcba]
13	[ABABCABABCABC]	P-3M1	12.4014	33.1992	6	13.4914	17.6398	1	0.0536017	0.0417089	0.0260706	0.0166903	0.0132409	6.01172	4.99796	3.56218	2.61963	2.24752	[aba]	[abca]	[abcbca]
13	[ABABCABABCBAC]	P-3M1	12.414	33.4618	6	13.1392	17.892	1	0.0554238	0.0434296	0.0276161	0.0180807	0.0144436	6.11766	5.08716	3.65782	2.72395	2.35606	[aba]	[abca]	[abcba]	[abcbca]
13	[ABABCABACABAC]	P3M1	12.3947	33.3698	6	13.1715	17.8906	1	0.0545266	0.0427969	0.0271081	0.0176167	0.0140745	6.02164	5.0195	3.60245	2.67151	2.30733	[aba]	[abca]	[abcba]	[abcbca]
13	[ABABCABACACBC]	P3M1	12.3945	33.3052	6	13.1394	17.892	1	0.0546031	0.0428152	0.0271843	0.0176883	0.0141616	5.99808	4.9968	3.59077	2.67036	2.31175	[aba]	[abca]	[abcba]	[abcbca]
13	[ABABCABACBABC]	P-3M1	12.4329	33.3851	6	13.1384	17.8635	1	0.0548796	0.0428913	0.0270013	0.0173752	0.0138502	6.18023	5.14178	3.6743	2.71221	2.32634	[aba]	[abca]	[abcba]	[abcbca]
13	[ABABCABACBCAC]	P3M1	12.3326	33.0964	6	13.1398	17.8924	1	0.053121	0.0417247	0.0264007	0.0170802	0.013614	5.75394	4.81003	3.45781	2.57505	2.22761	[aba]	[abca]	[abcba]	[abcbca]
13	[ABABCABCABCAC]	P-3M1	12.4198	33.1401	6	13.1542	18.156	1	0.0539722	0.042128	0.0263778	0.0169328	0.013451	6.04611	5.03418	3.58988	2.64377	2.26633	[aba]	[abca]	[abcbca]
13	[ABABCABCABCBC]	P-3M1	12.4092	33.1678	6	13.468	17.6344	1	0.0536835	0.0419094	0.0262926	0.016831	0.0133465	6.02134	5.01183	3.57855	2.6283	2.25352	[aba]	[abca]	[abcbca]
13	[ABABCABCACABC]	P-3M1	12.4455	33.2634	6	12.8642	18.3763	1	0.0550836	0.0430586	0.0272211	0.0175892	0.0140037	6.16304	5.1281	3.67498	2.71717	2.34002	[aba]	[abca]	[abcbca]
13	[ABABCABCACBAC]	P3M1	12.4158	33.2647	6	13.1394	17.8637	1	0.0542472	0.0423242	0.026525	0.0170265	0.0135269	6.09129	5.06807	3.61667	2.6621	2.28283	[aba]	[abca]	[abcba]	[abcbca]
13	[ABABCABCBABAC]	P3M1	12.3889	33.2727	6	13.141	17.8923	1	0.0542663	0.0426201	0.0270294	0.0175237	0.0140258	5.96718	4.97107	3.56949	2.65311	2.29318	[aba]	[abca]	[abcba]	[abcbca]
13	[ABABCABCBACBC]	P3M1	12.4271	33.4146	6	13.1381	17.8638	1	0.0547307	0.0427264	0.0267929	0.0172502	0.0136796	6.17592	5.13552	3.66775	2.70294	2.31625	[aba]	[abca]	[abcba]	[abcbca]
13	[ABABCACABACBC]	P3M1	12.4212	33.403	6	13.1391	17.8941	1	0.0555764	0.0437454	0.0279107	0.0182406	0.0146541	6.10004	5.09093	3.66599	2.73338	2.37091	[aba]	[abca]	[abcba]	[abcbca]
13	[ABABCACBABCAC]	P-3M1	12.4079	33.4268	6	13.1396	17.8936	1	0.0549567	0.0431555	0.0274317	0.0178623	0.0143207	6.07471	5.05831	3.6306	2.70154	2.33874	[aba]	[abca]	[abcba]	[abcbca]
13	[ABABCACBACBAC]	P3M1	12.4167	33.1906	6	13.1397	17.8644	1	0.0540812	0.0421895	0.0264287	0.0169594	0.0134639	6.06231	5.04634	3.60428	2.64836	2.27097	[aba]	[abca]	[abcba]	[abcbca]
13	[ABABCACBCABAC]	P3M1	12.4079	33.4569	6	13.1727	17.8912	1	0.0550343	0.043201	0.027421	0.0178094	0.0142898	6.09553	5.07801	3.64197	2.70617	2.3361	[aba]	[abca]	[abcba]	[abcbca]
13	[ABABCACBCACBC]	P-3M1	12.4032	33.4706	6	13.1715	17.8908	1	0.0550142	0.0431156	0.027299	0.0178342	0.0142132	6.09561	5.07451	3.63548	2.70538	2.3299	[aba]	[abca]	[abcba]	[abcbca]
13	[ABABCBABCABAC]	P-3M1	12.3936	33.3276	6	13.5769	17.7218	1	0.0546082	0.0428327	0.0271558	0.0176691	0.0141061	6.0157	5.00903	3.59799	2.67209	2.30933	[aba]	[abca]	[abcba]	[abcbca]
13	[ABABCBABCBCAC]	P-3M1	12.3759	33.4533	6	13.4246	17.8578	1	0.0548094	0.0432803	0.0277208	0.0181778	0.0146309	5.95504	4.96861	3.58523	2.68614	2.33294	[aba]	[abcba]	[abcbca]
13	[ABACABACBACBC]	P3M1	12.4034	33.2401	6	13.1736	17.8628	1	0.0537279	0.041832	0.0261001	0.0167415	0.0131969	6.04616	5.02611	3.58149	2.63043	2.24841	[aba]	[abca]	[abcba]
13	[ABACABCABACBC]	P3M1	12.4188	33.3868	6	13.1745	17.863	1	0.0544707	0.0424025	0.02656	0.0170824	0.0135138	6.15311	5.11402	3.6472	2.6828	2.29162	[aba]	[abca]	[abcba]
13	[ABACABCABCABC]	P-3M1	12.4336	33.0782	6	12.8837	18.336	1	0.0531107	0.0410605	0.0253247	0.0159091	0.0124686	6.10998	5.07279	3.59074	2.60561	2.2063	[aba]	[abca]	[abcba]
13	[ABACABCACBABC]	P-3M1	12.4236	33.4147	6	13.1746	17.8633	1	0.0545421	0.0425816	0.0266851	0.0171023	0.0135863	6.17407	5.1299	3.6609	2.69017	2.3009	[aba]	[abca]	[abcba]
13	[ABACBACABCABC]	P-3M1	12.406	33.2364	6	13.125	17.8351	1	0.0528117	0.0408347	0.0251157	0.0157536	0.0123176	6.11111	5.06873	3.58397	2.59516	2.19536	[aba]	[abca]	[abcba]
14	[AABAABAABAABAB]	P-6M2	12.7981	35.4119	12	16.8521	16.7227	0.429	0.0912451	0.0755359	0.0533975	0.0385816	0.0326526	8.3204	7.14492	5.65015	4.62272	4.17558	[aa]	[aba]	[abba]
14	[AABAABAABABABB]	P3M1	12.754	35.6034	12	17.8186	16.826	0.429	0.0869491	0.0716973	0.0502625	0.0360408	0.0302811	8.05594	6.94418	5.44376	4.43082	3.9937	[aa]	[aba]	[abba]
14	[AABAABAABABBAB]	P-6M2	12.8049	35.3452	12	16.5232	16.7365	0.429	0.0917455	0.0760094	0.0539774	0.0390605	0.0330609	8.34184	7.16002	5.67423	4.65916	4.21323	[aa]	[aba]	[abba]
14	[AABAABAABBAABB]	P-6M2	13.1644	34.9741	12	18.4284	16.0032	0.143	0.111494	0.0923405	0.0657856	0.0483932	0.0413046	10.4429	9.15855	7.00187	5.63388	5.03977	[aa]	[aba]	[abba]
14	[AABAABABAABABB]	P3M1	12.764	35.5123	12	17.3849	16.8355	0.429	0.0878308	0.0725108	0.050986	0.036661	0.0308512	8.08661	6.95438	5.46632	4.46768	4.02902	[aa]	[aba]	[abba]
14	[AABAABABAABBAB]	P3M1	12.7642	35.528	12	17.4381	16.8255	0.429	0.087754	0.0724086	0.0509187	0.0365373	0.0307525	8.08561	6.96797	5.47242	4.46744	4.02729	[aa]	[aba]	[abba]
14	[AABAABABABAABB]	P3M1	12.7114	35.7637	12	18.5379	16.9549	0.429	0.0835605	0.0685578	0.0476727	0.0338904	0.028402	7.87317	6.77534	5.27458	4.25923	3.84025	[aa]	[aba]	[abba]
14	[AABAABABABABAB]	P-6M2	12.4919	35.8589	12	15.7629	17.3655	0.714	0.068414	0.0555092	0.0377325	0.0263195	0.0216682	6.59017	5.62237	4.28727	3.41918	3.06835	[aa]	[aba]	[abba]
14	[AABAABABABBABB]	P-3M1	12.7547	35.5881	12	17.7828	16.835	0.429	0.0871256	0.0718497	0.0503595	0.0361956	0.0304535	8.06745	6.94548	5.44318	4.42863	4.00341	[aa]	[aba]	[abba]
14	[AABAABABBABABB]	P3M1	12.7642	35.5126	12	17.3915	16.8352	0.429	0.0878747	0.0724443	0.0509899	0.0366156	0.0308315	8.08625	6.9618	5.47566	4.47046	4.02758	[aa]	[aba]	[abba]
14	[AABAABABBABBAB]	P63/MMC	12.8055	35.3491	12	16.54	16.7332	0.429	0.0917926	0.0760986	0.0540979	0.0390435	0.033039	8.3364	7.17342	5.68461	4.66529	4.2179	[aa]	[aba]	[abba]
14	[AABAABBAABBABB]	P-3M1	13.1692	34.9611	12	18.4934	15.9972	0.143	0.111362	0.0922144	0.0654811	0.0481641	0.0411383	10.439	9.20826	6.99607	5.60888	5.00041	[aa]	[aba]	[abba]
14	[AABAABBAACAACC]	P63MC	13.167	34.981	8	18.3818	15.9935	0.143	0.111741	0.0925587	0.0658255	0.0484307	0.0413958	10.4492	9.2226	7.00389	5.64128	5.04871	[aa]	[aba]	[abba]	[abbcbbccbba]
14	[AABAABBAACCAAC]	P-3M1	13.1639	34.9868	8	18.3406	15.9983	0.143	0.111559	0.0924861	0.065913	0.0484458	0.0414289	10.4468	9.16269	7.00639	5.65076	5.06713	[aa]	[aba]	[abba]	[abbcbbccbba]
14	[AABAABBABABABB]	P-6M2	12.7041	35.8001	12	18.6053	16.9896	0.429	0.0827297	0.0679716	0.047071	0.0333626	0.02794	7.8348	6.75494	5.23189	4.22713	3.80691	[aa]	[aba]	[abba]
14	[AABAABBCCBCCBB]	P63/MMC	13.1742	34.954	8	18.4255	15.9882	0.143	0.111775	0.0928755	0.0658625	0.0483543	0.0413525	10.4476	9.20428	7.02151	5.66176	5.07211	[aa]	[aba]	[abba]	[abbccbccbba]
14	[AABAACAABAACAC]	P-6M2	12.795	35.427	8	16.5043	16.7238	0.429	0.0914738	0.0756848	0.0536877	0.0387364	0.0328455	8.31319	7.14499	5.66214	4.63436	4.18877	[aa]	[aba]	[abbcbba]	[abbcbcbba]
14	[AABAACACACACAC]	P-6M2	12.4967	35.8468	8	15.6367	17.3564	0.714	0.0687754	0.0558344	0.0380171	0.0264907	0.0218875	6.61321	5.63936	4.30477	3.43528	3.0861	[aa]	[aba]	[abbcbba]	[abbcbcbcbcbcbba]
14	[AABAACACCBCCAC]	P63/MMC	12.7999	35.3782	8	16.1968	16.7341	0.429	0.0918545	0.0762612	0.0539471	0.0391442	0.0331248	8.3074	7.15878	5.66024	4.65294	4.21516	[aa]	[aba]	[abbcbba]	[abbcbcca]
14	[AABAACCBBABBCC]	P63/MMC	13.1705	34.9905	8	18.1933	15.9797	0.143	0.112401	0.0932966	0.0663577	0.0488672	0.0418306	10.4792	9.24884	7.0492	5.7308	5.1877	[aa]	[aba]	[abbcca]	[abbcbba]
14	[AABABAABABAABB]	P-6M2	12.7247	35.6552	12	18.0086	16.9458	0.429	0.084544	0.0695423	0.0484915	0.0345799	0.0290736	7.87983	6.79266	5.2979	4.30633	3.8817	[aa]	[aba]	[abba]
14	[AABABAABABABAB]	P-6M2	12.5252	35.7154	12	15.1739	17.3358	0.714	0.0710797	0.0578764	0.0398594	0.0280306	0.0233128	6.6681	5.70661	4.39978	3.53809	3.19275	[aa]	[aba]	[abba]
14	[AABABAABBABABB]	P63/MMC	12.7179	35.7006	12	18.1626	16.9601	0.429	0.0837269	0.0687143	0.0477769	0.0339795	0.0284946	7.84154	6.75386	5.27161	4.26908	3.84395	[aa]	[aba]	[abba]
14	[AABABAACACACAC]	P-6M2	12.5233	35.7242	8	14.9757	17.3279	0.714	0.0710788	0.0579352	0.0398699	0.0280317	0.0233234	6.67058	5.71391	4.39875	3.53892	3.1946	[aa]	[aba]	[abbcbcbba]	[abbcbcbcbcbba]
14	[AABABAACCBCBCC]	P63/MMC	12.7384	35.6781	8	18.2778	16.8571	0.429	0.0850637	0.0700237	0.0489599	0.0349803	0.0292789	7.95311	6.85776	5.34536	4.346	3.91197	[aa]	[aba]	[abbcca]	[abbcbcbba]
14	[AABABABAACACAC]	P63/MMC	12.523	35.6968	8	14.8291	17.3263	0.714	0.0710192	0.0579015	0.0398463	0.0280853	0.0233466	6.64926	5.69399	4.38702	3.53545	3.19198	[aa]	[aba]	[abbcbcbcbba]
14	[AABABABABABABB]	P-3M1	12.4666	35.9611	12	16.0892	17.519	0.714	0.0666496	0.0540021	0.0363883	0.0251915	0.0206549	6.50083	5.55834	4.20295	3.33368	2.98201	[aa]	[aba]	[abba]
14	[AABABABABABBAB]	P-3M1	12.5148	35.7413	12	15.3746	17.3359	0.714	0.0702093	0.0573125	0.0392856	0.027517	0.0228531	6.63555	5.68693	4.36086	3.49988	3.15167	[aa]	[aba]	[abba]
14	[AABABABABABBCC]	P-3M1	12.5518	35.9977	8	17.7928	17.3292	0.571	0.0727559	0.0590978	0.0401978	0.0279652	0.0231907	7.05145	6.03442	4.61997	3.67371	3.30088	[aa]	[aba]	[abbcca]	[abbcbcbcbcbcca]
14	[AABABABABBAABB]	P-3M1	12.6648	35.9321	12	19.4023	17.052	0.429	0.0799626	0.0653998	0.0450503	0.0316759	0.0263366	7.68098	6.6036	5.11168	4.09985	3.67349	[aa]	[aba]	[abba]
14	[AABABABABBABAB]	P-3M1	12.5244	35.6859	12	15.0568	17.3295	0.714	0.070903	0.0578057	0.0398002	0.027992	0.0232733	6.64537	5.68268	4.3854	3.53126	3.18867	[aa]	[aba]	[abba]
14	[AABABABACAABAC]	P3M1	12.5362	35.6681	8	14.9569	17.3035	0.714	0.0698946	0.0566964	0.0385764	0.0268504	0.0222175	6.73795	5.74753	4.38843	3.48865	3.12414	[aa]	[aba]	[abbcba]	[abbcbcbcba]
14	[AABABABBAABABB]	P-3M1	12.7156	35.7216	12	18.3061	16.9529	0.429	0.0835551	0.0685916	0.0476715	0.0338905	0.0284383	7.84297	6.75464	5.26563	4.262	3.8376	[aa]	[aba]	[abba]
14	[AABABABBAABBAB]	P3M1	12.7225	35.6754	12	18.115	16.9482	0.429	0.0844032	0.0693623	0.0484106	0.0344763	0.0288965	7.88696	6.79308	5.30056	4.30437	3.87423	[aa]	[aba]	[abba]
14	[AABABABBCBCBCC]	P-3M1	12.6057	35.7502	8	16.6181	17.1751	0.571	0.0766354	0.0626923	0.0433611	0.0306307	0.0255553	7.18931	6.18089	4.78918	3.86933	3.48662	[aa]	[aba]	[abbcca]	[abbcbcbcca]
14	[AABABABBCBCCAC]	P-3M1	12.6508	35.5504	8	15.5879	17.0477	0.571	0.0806104	0.0665058	0.0465525	0.0333016	0.0279406	7.35585	6.34736	4.97232	4.06851	3.67812	[aa]	[aba]	[abbcbcca]	[abbcbcbcca]
14	[AABABABCBCACAC]	P-3M1	12.4241	35.7897	8	14.1272	17.609	0.857	0.0620205	0.0498462	0.0332816	0.0227992	0.0186689	6.15988	5.21533	3.90428	3.05708	2.72863	[aa]	[aba]	[abcbca]	[abbcbcbca]
14	[AABABABCBCBCCB]	P-3M1	12.5074	35.8302	8	15.747	17.3049	0.714	0.0675338	0.0545727	0.0367612	0.0253125	0.0208703	6.66123	5.67273	4.28945	3.37069	3.00503	[aa]	[aba]	[abba]	[abcbcbccba]
14	[AABABABCCBCBCB]	P63MC	12.5336	35.6626	8	15.1188	17.3135	0.714	0.0695758	0.0563753	0.0382829	0.0266179	0.0220118	6.73248	5.73567	4.37439	3.46529	3.09991	[aa]	[aba]	[abba]	[abcbcbccba]
14	[AABABACAABACAC]	P-3M1	12.5417	35.6213	8	14.7905	17.3113	0.714	0.0703445	0.0571223	0.0389761	0.027207	0.0225042	6.73095	5.74702	4.40253	3.51158	3.14977	[aa]	[aba]	[abbcba]	[abbcbcba]
14	[AABABACAACACAB]	P63MC	12.5442	35.6063	8	14.9756	17.312	0.714	0.0703791	0.0570916	0.038969	0.0271597	0.0225346	6.72771	5.74645	4.40165	3.51264	3.1508	[aa]	[aba]	[abba]	[abcbbcbcba]
14	[AABABACACAABAC]	P-3M1	12.5393	35.6764	8	14.9548	17.2912	0.714	0.0701434	0.0569155	0.0387654	0.027009	0.022367	6.74777	5.75826	4.39817	3.50085	3.13884	[aa]	[aba]	[abbcba]	[abbcbcba]
14	[AABABACACAACAB]	P-3M1	12.5427	35.6664	8	15.1497	17.2869	0.714	0.0702045	0.0569328	0.0387679	0.0270147	0.0224051	6.74817	5.75978	4.40315	3.5055	3.14195	[aa]	[aba]	[abba]	[abcbbcbcba]
14	[AABABBAABABBAB]	P-3M1	12.7713	35.4554	12	17.1025	16.838	0.429	0.0882983	0.07297	0.0513914	0.0370133	0.0311776	8.09152	6.97485	5.48509	4.49123	4.06413	[aa]	[aba]	[abba]
14	[AABABBAABBAABB]	P-3M1	13.1593	35.0224	12	19.3564	15.9933	0.143	0.109183	0.0901699	0.0640743	0.0470718	0.0401576	10.3771	8.9857	6.85049	5.50038	4.9043	[aa]	[aba]	[abba]
14	[AABABBCAABCCAC]	P-3M1	12.8147	35.3078	8	16.1625	16.7288	0.429	0.088423	0.0727476	0.0508342	0.0362725	0.0305518	8.37098	7.14315	5.56028	4.48698	4.02721	[aa]	[aba]	[abbca]	[abbcbcca]
14	[AABABBCCAABBCC]	P-3M1	13.1662	35.0366	8	19.0966	15.9699	0.143	0.110433	0.0914864	0.0650387	0.0478613	0.0408418	10.4253	9.03993	6.93849	5.63722	5.10467	[aa]	[aba]	[abbcca]	[abbcbcca]
14	[AABABCABCABCAC]	P-3M1	12.4635	35.6545	8	14.0577	17.525	0.857	0.0600725	0.047564	0.0307462	0.0203312	0.0163471	6.37921	5.36445	3.93224	2.98815	2.59253	[aa]	[aba]	[abca]	[abbcbca]
14	[AABABCBCBCBCAC]	P-3M1	12.4256	35.7669	8	14.0762	17.6403	0.857	0.0622021	0.0500546	0.033445	0.0229229	0.018794	6.1615	5.21824	3.90562	3.07057	2.73528	[aa]	[aba]	[abbcbca]	[abcbcbcbca]
14	[AABABCBCCBCBAB]	P63/MMC	12.5418	35.6372	8	15.0044	17.3031	0.714	0.0704483	0.0570733	0.0388992	0.0271805	0.0225374	6.73358	5.75301	4.40113	3.50875	3.14363	[aa]	[aba]	[abba]	[abcbccbcba]
14	[AABACAABACABAC]	P-3M1	12.5569	35.6028	8	14.9045	17.2783	0.714	0.069384	0.055966	0.037729	0.0261053	0.0213973	6.83003	5.81509	4.40972	3.47176	3.08612	[aa]	[aba]	[abcba]	[abbcba]
14	[AABACAABCCABBC]	P-3M1	12.8376	35.2409	8	16.2978	16.7007	0.429	0.0860052	0.0699627	0.0481993	0.0339324	0.0283579	8.50358	7.18115	5.51098	4.37385	3.88434	[aa]	[aba]	[abbca]	[abbcba]
14	[AABACABAACABAC]	P63/MMC	12.5584	35.5776	8	14.7846	17.2859	0.714	0.0694696	0.0560917	0.0378417	0.0261684	0.0214931	6.82714	5.8219	4.41429	3.47597	3.09206	[aa]	[aba]	[abcba]	[abbcba]
14	[AABACACBCBABAC]	P-3M1	12.443	35.7176	8	14.1286	17.5784	0.857	0.0616683	0.0493209	0.0326255	0.0221013	0.0180135	6.24735	5.27857	3.92907	3.04534	2.69311	[aa]	[aba]	[abcbca]	[abbcba]
14	[AABACBACBACBAC]	P-3M1	12.4902	35.5438	8	14.024	17.4964	0.857	0.0593785	0.0467018	0.029753	0.0193674	0.0154803	6.459	5.41781	3.94536	2.9543	2.54796	[aa]	[aba]	[abca]	[abbcba]
14	[AABACCBAACABBC]	P63MC	12.8378	35.2135	8	16.0527	16.7123	0.429	0.0862638	0.0701748	0.0482952	0.0341074	0.0284144	8.51016	7.19107	5.51982	4.38099	3.89369	[aa]	[aba]	[abbca]	[abbcba]
14	[AABACCBAACBBAC]	P-3M1	12.838	35.2107	8	16.0406	16.7141	0.429	0.0863404	0.0702766	0.0483611	0.0341404	0.0284771	8.51089	7.19241	5.51816	4.38397	3.89727	[aa]	[aba]	[abbca]	[abbcba]
14	[AABBAABBAABBCC]	P-3M1	13.5489	33.8556	8	16.3827	15.6066	0	0.118291	0.0989335	0.0721658	0.0548287	0.0479338	11.0458	9.36887	7.12351	5.74457	5.1833	[aa]	[abba]	[abbcca]	[abbccbbccbbcca]
14	[AABBAABBAABCCB]	P-6M2	13.2333	34.6337	8	17.8459	15.9924	0.143	0.107244	0.0880122	0.0612335	0.0444171	0.0378307	10.44	9.24195	6.84169	5.32327	4.70401	[aa]	[abba]	[abccba]	[abccbbccbbccba]
14	[AABBAABBACBACB]	P-3M1	12.8081	35.4107	8	18.6516	16.8975	0.429	0.0780992	0.0626836	0.0417024	0.0283791	0.0233096	8.18438	6.93268	5.20894	4.02084	3.52709	[aa]	[abba]	[abca]	[abccbbccbbca]
14	[AABBAABBCCAACC]	P-3M1	13.5492	33.8541	8	16.3846	15.6067	0	0.118341	0.0988212	0.0720723	0.0548208	0.047841	11.0486	9.37158	7.11256	5.74004	5.1874	[aa]	[abba]	[abbcca]	[abbccbbcca]
14	[AABBAABCCBBCCB]	P63/MMC	13.237	34.6256	8	17.9069	15.9875	0.143	0.107005	0.0879395	0.0611924	0.044364	0.0378613	10.4368	9.23	6.86525	5.30511	4.68807	[aa]	[abba]	[abccbbccba]
14	[AABBAACBBAABBC]	P63/MMC	13.2296	34.6856	8	17.6613	15.9773	0.143	0.107774	0.0885961	0.0616714	0.0447019	0.0379975	10.4722	9.26993	6.89378	5.42735	4.84473	[aa]	[abba]	[abbca]	[abbccbba]
14	[AABBAACCAABBCC]	P-3M1	13.5431	33.9041	8	16.3244	15.5978	0	0.118848	0.098871	0.0710152	0.0532123	0.0460527	11.1557	9.70876	7.35959	5.87654	5.27535	[aa]	[abba]	[abbcca]	[abbccbba]
14	[AABBACBACBBCCB]	P-3M1	12.8228	35.3338	8	18.0303	16.8598	0.429	0.0793052	0.063732	0.0425038	0.0290556	0.0238649	8.26725	6.99457	5.26427	4.07437	3.57557	[aa]	[abba]	[abca]	[abccbbca]
14	[AABBACBACCAACB]	P-3M1	12.8195	35.3199	8	17.8851	16.842	0.429	0.0793205	0.0638695	0.0425628	0.0290665	0.0238683	8.26216	6.99984	5.26942	4.08324	3.58301	[aa]	[abba]	[abca]	[abccbbca]
14	[AABBCAABBCAABC]	P3M1	13.0199	35.0037	8	17.42	16.3462	0.286	0.0945679	0.0769133	0.0527945	0.0374192	0.0314247	9.65874	8.09882	6.116	4.81092	4.26819	[aa]	[abca]	[abbca]	[abbcca]
14	[AABBCAABBCABCC]	P3M1	13.0099	35.0882	8	18.3476	16.3319	0.286	0.0932318	0.0757135	0.0519232	0.0366585	0.0306834	9.60291	7.99774	6.05235	4.76981	4.2265	[aa]	[abca]	[abbca]	[abbcca]
14	[AABBCAABCAABCC]	P-3M1	13.0155	35.0097	8	17.3542	16.3544	0.286	0.0941692	0.0767244	0.0526185	0.0372686	0.031294	9.56088	8.09776	6.09605	4.78922	4.25216	[aa]	[abca]	[abbca]	[abbcca]
14	[AABBCAABCABBCC]	P3M1	13.0044	35.0981	8	18.2814	16.3412	0.286	0.0928027	0.0754195	0.0516817	0.0364991	0.0305144	9.50388	7.97823	6.03845	4.7576	4.21214	[aa]	[abca]	[abbca]	[abbcca]
14	[AABBCAABCCAABC]	P-3M1	13.0206	35.0003	8	17.4251	16.346	0.286	0.0945573	0.0768995	0.0528218	0.0374205	0.0314071	9.65569	8.0988	6.1164	4.81325	4.26999	[aa]	[abca]	[abbca]	[abbcca]
14	[AABBCAABCCABBC]	P-3M1	13.0301	34.92	8	16.598	16.3599	0.286	0.095622	0.0777998	0.0535558	0.0379726	0.0318571	9.62432	8.2021	6.16456	4.86812	4.32603	[aa]	[abbca]	[abbcca]
14	[AABBCAABCCABCC]	P3M1	13.0165	35.0053	8	17.3599	16.3541	0.286	0.0942774	0.0766882	0.0527234	0.0372925	0.031296	9.55778	8.08697	6.09718	4.79844	4.26002	[aa]	[abca]	[abbca]	[abbcca]
14	[AABBCABBCABBCC]	P-3M1	13.0009	35.0951	8	18.1163	16.3515	0.286	0.0929323	0.0754469	0.0517348	0.0365639	0.0306311	9.47516	7.97453	6.0388	4.74114	4.19426	[aa]	[abca]	[abbca]	[abbcca]
14	[AABBCABBCCAABC]	P-3M1	13.0078	35.0791	8	18.1881	16.342	0.286	0.0932428	0.0757779	0.0520233	0.0367727	0.0307925	9.57883	7.98304	6.05961	4.75814	4.21059	[aa]	[abca]	[abbca]	[abbcca]
14	[AABBCABCAABBCC]	P-3M1	12.9952	35.1791	8	19.2366	16.3269	0.286	0.091485	0.0741439	0.0507657	0.0357183	0.0297806	9.4367	7.87348	5.97664	4.70933	4.16816	[aa]	[abca]	[abbca]	[abbcca]
14	[AABBCABCABCABC]	P-3M1	12.6121	35.5014	8	15.9393	17.4227	0.714	0.0639002	0.0503671	0.0321129	0.0209212	0.0167278	7.03664	5.92575	4.33883	3.24145	2.79074	[aa]	[abca]	[abbca]	[abbcca]
14	[AABCAABCABCABC]	P-3M1	12.6234	35.3818	8	14.9168	17.2034	0.714	0.0651152	0.0515214	0.0330983	0.021726	0.0174403	7.08196	5.972	4.37539	3.28702	2.83794	[aa]	[abca]	[abbca]
14	[AABCAACBAABCCB]	P-6M2	12.8718	35.0528	8	16.271	16.7013	0.429	0.083434	0.0672434	0.0452776	0.0314248	0.0260011	8.68764	7.22642	5.44245	4.23387	3.71448	[aa]	[abca]	[abba]	[abccba]
14	[AABCAACBACBACB]	P-3M1	12.6263	35.3698	8	15.1536	17.2018	0.714	0.0650164	0.0513984	0.0329606	0.0216268	0.0173348	7.08062	5.96554	4.37688	3.28643	2.83164	[aa]	[abca]	[abba]	[abccba]
14	[AABCABBCABCABC]	P-3M1	12.62	35.3842	8	14.7993	17.2118	0.714	0.0652627	0.0516594	0.0332139	0.0218268	0.0175436	7.07957	5.97514	4.38452	3.29471	2.84268	[aa]	[abca]	[abbca]
14	[AABCABCAACBACB]	P63/MMC	12.6195	35.3713	8	14.9898	17.2194	0.714	0.0653117	0.0515715	0.0331711	0.0218458	0.0175233	7.0787	5.95966	4.38221	3.29457	2.8422	[aa]	[abca]	[abba]	[abccba]
14	[AABCABCABBCABC]	P-3M1	12.6166	35.3909	8	14.7528	17.2176	0.714	0.0653877	0.0516699	0.033183	0.0218689	0.0175366	7.07322	5.96495	4.38252	3.29288	2.84395	[aa]	[abca]	[abbca]
14	[AABCABCABCABBC]	P-3M1	12.6271	35.3901	8	15.2279	17.1892	0.714	0.064829	0.051127	0.0327644	0.0214678	0.0172133	7.08521	5.96631	4.36826	3.27037	2.81485	[aa]	[abca]	[abbca]
14	[AABCBAACBCACBC]	P-6M2	12.5585	35.6237	8	15.0462	17.2635	0.714	0.0674284	0.0540343	0.0357319	0.0242069	0.01981	6.91119	5.8586	4.37893	3.37541	2.96681	[aa]	[aba]	[abcba]	[abbca]
14	[AABCBCBAACBCBC]	P63/MMC	12.5404	35.6473	8	14.9408	17.3022	0.714	0.0681842	0.054992	0.0367685	0.0252062	0.020694	6.80389	5.7874	4.35799	3.40227	3.015	[aa]	[aba]	[abbca]	[abcbcba]
14	[AABCBCBCBCBCBC]	P-3M1	12.416	35.8274	8	14.1743	17.6547	0.857	0.061465	0.0493303	0.0327466	0.0223768	0.0182701	6.15481	5.20088	3.87473	3.02522	2.69255	[aa]	[aba]	[abbca]	[abcbcbcbcbcbca]
14	[ABABABABABABAC]	P-6M2	12.3545	36.0376	6	13.1724	17.9656	1	0.0558214	0.0443979	0.0289684	0.0194136	0.0158161	5.82516	4.8706	3.54819	2.71924	2.39908	[aba]	[abcba]	[abcbcbcbcbcbcba]
14	[ABABABABABACAC]	P-6M2	12.3573	36.0556	6	13.2167	17.9509	1	0.0558839	0.0443604	0.0289547	0.019439	0.015752	5.8443	4.88462	3.5569	2.71875	2.39999	[aba]	[abcbcba]	[abcbcbcbcbcba]
14	[ABABABABABACBC]	P-6M2	12.3731	35.9558	6	13.0672	17.9532	1	0.0557725	0.044195	0.0286671	0.0191263	0.0154629	5.89483	4.92531	3.58226	2.7235	2.39046	[aba]	[abca]	[abcba]	[abcbcbcbcbcba]
14	[ABABABABABCABC]	P-3M1	12.3934	35.7893	6	13.1829	17.9697	1	0.0553958	0.0435886	0.0280569	0.018563	0.0149104	5.92356	4.94497	3.58124	2.69603	2.35976	[aba]	[abca]	[abcbcbcbcbca]
14	[ABABABABABCBAC]	P-3M1	12.3709	35.9639	6	13.417	17.8261	1	0.0557662	0.0441178	0.0285774	0.0190929	0.0154382	5.8947	4.92141	3.58084	2.71525	2.38801	[aba]	[abca]	[abcba]	[abcbcbcbcbca]
14	[ABABABABACABAC]	P-6M2	12.3705	36.0077	6	13.2838	17.9783	1	0.0555788	0.0440536	0.0285386	0.0189256	0.0153297	5.91228	4.94017	3.58533	2.71409	2.37822	[aba]	[abcba]	[abcbcbcbcba]
14	[ABABABABACACAC]	P-6M2	12.3585	36.0825	6	13.0239	17.979	1	0.0558029	0.0443293	0.0289333	0.0193533	0.0157073	5.86154	4.89832	3.5618	2.71926	2.3973	[aba]	[abcbcbcba]	[abcbcbcbcba]
14	[ABABABABACBABC]	P-6M2	12.3912	35.8799	6	13.2317	17.9337	1	0.0555759	0.0437894	0.0281477	0.0185973	0.0149473	5.96493	4.98024	3.60516	2.71298	2.36527	[aba]	[abca]	[abcba]	[abcbcbcbcba]
14	[ABABABABACBCBC]	P-6M2	12.3674	36.1057	6	13.0579	17.9504	1	0.0551171	0.0435406	0.0280093	0.0185672	0.0149045	5.95027	4.95738	3.57941	2.69331	2.34848	[aba]	[abca]	[abcbcba]	[abcbcbcbcba]
14	[ABABABABCABABC]	P-3M1	12.4008	36.0763	6	13.0821	17.921	1	0.0556929	0.043679	0.027962	0.0185166	0.0147971	6.06171	5.0364	3.63493	2.72509	2.37476	[aba]	[abca]	[abcbca]	[abcbcbcbca]
14	[ABABABABCABCAC]	P3M1	12.3212	35.6498	6	13.084	17.922	1	0.0535337	0.0421354	0.0268916	0.0176396	0.0140646	5.6833	4.75336	3.43416	2.58742	2.25638	[aba]	[abca]	[abcbca]	[abcbcbcbca]
14	[ABABABABCABCBC]	P3M1	12.3792	35.8885	6	13.0824	17.9214	1	0.0550014	0.0433447	0.0277887	0.0183058	0.0147138	5.92222	4.941	3.57038	2.68427	2.34274	[aba]	[abca]	[abcbca]	[abcbcbcbca]
14	[ABABABABCACBAC]	P3M1	12.3188	35.6655	6	13.1149	17.9236	1	0.0534665	0.0420939	0.0268425	0.0176125	0.0140532	5.68333	4.75532	3.43363	2.58275	2.25167	[aba]	[abca]	[abcba]	[abcbcbcbca]
14	[ABABABABCBABAC]	P-3M1	12.3551	36.0974	6	13.098	17.9457	1	0.0544589	0.042899	0.0275108	0.0181059	0.0145874	5.88873	4.90612	3.54232	2.65408	2.3132	[aba]	[abcba]	[abcbca]	[abcbcbcbca]
14	[ABABABACABABAC]	P-6M2	12.3672	36.0909	6	13.0994	17.9456	1	0.0551583	0.0434926	0.0279853	0.0184943	0.0148811	5.94596	4.95389	3.57379	2.69272	2.3454	[aba]	[abcba]	[abcbcba]	[abcbcbcba]
14	[ABABABACABACAC]	P3M1	12.3062	35.6912	6	13.0988	17.9471	1	0.0538522	0.0426599	0.0275073	0.0182413	0.0146715	5.61107	4.69857	3.41432	2.60045	2.28608	[aba]	[abcba]	[abcbcba]	[abcbcbcba]
14	[ABABABACABACBC]	P3M1	12.3186	35.6723	6	13.1334	17.9181	1	0.0534262	0.0421055	0.0268431	0.0175881	0.0140506	5.68821	4.7619	3.4365	2.58096	2.24811	[aba]	[abca]	[abcba]	[abcbcbcba]
14	[ABABABACABCABC]	P3M1	12.3356	35.6222	6	13.1119	17.894	1	0.0529737	0.0415098	0.0261931	0.0169204	0.0134257	5.75581	4.81217	3.4539	2.56398	2.21509	[aba]	[abca]	[abcba]	[abcbcbcba]
14	[ABABABACABCBAC]	P-6M2	12.3593	36.0863	6	13.1345	17.9185	1	0.0539159	0.0422398	0.026766	0.0173809	0.0138481	5.96158	4.95331	3.54461	2.63174	2.27098	[aba]	[abca]	[abcba]	[abcbcbcba]
14	[ABABABACACBCAC]	P-6M2	12.3492	36.0637	6	13.088	17.9449	1	0.0543926	0.0429013	0.0274992	0.0181066	0.01455	5.87412	4.89182	3.52088	2.64978	2.31081	[aba]	[abcba]	[abcbca]	[abcbcbcba]
14	[ABABABACBABABC]	P-6M2	12.393	36.0047	6	13.0838	17.9207	1	0.0552761	0.0435465	0.0278731	0.018357	0.0147348	6.02115	5.01925	3.61763	2.70988	2.35416	[aba]	[abca]	[abcbcba]	[abcbcbcba]
14	[ABABABACBACABC]	P-6M2	12.409	35.8104	6	13.1112	17.8932	1	0.0550307	0.0432775	0.0275416	0.0178957	0.0143595	6.03298	5.03651	3.62436	2.69685	2.33169	[aba]	[abca]	[abcba]	[abcbcbcba]
14	[ABABABACBCACBC]	P-6M2	12.3647	36.0318	6	13.1327	17.9177	1	0.0540471	0.042412	0.0269144	0.0175258	0.0140535	5.95135	4.94902	3.54711	2.63686	2.28483	[aba]	[abca]	[abcba]	[abcbcbcba]
14	[ABABABACBCBCBC]	P63/MMC	12.398	36.1078	6	13.0572	17.95	1	0.0563909	0.0447339	0.029026	0.0193985	0.0156788	6.00637	5.01886	3.64602	2.76716	2.42237	[aba]	[abca]	[abcbcbcba]
14	[ABABABCABABCAC]	P3M1	12.3852	35.9177	6	13.0908	17.9181	1	0.054948	0.043311	0.0277377	0.0182644	0.0146193	5.94064	4.95895	3.57798	2.6879	2.34155	[aba]	[abca]	[abcbca]	[abcbcbca]
14	[ABABABCABABCBC]	P3M1	12.3227	35.6517	6	13.0907	17.9198	1	0.0535536	0.0421855	0.0269692	0.0176715	0.0141043	5.68779	4.75663	3.43958	2.59272	2.25897	[aba]	[abca]	[abcbca]	[abcbcbca]
14	[ABABABCABACABC]	P3M1	12.4009	35.7796	6	13.1298	17.8897	1	0.0548319	0.0430398	0.0273807	0.0178394	0.0142657	6.00077	5.00326	3.59931	2.68385	2.32296	[aba]	[abca]	[abcba]	[abcbcbca]
14	[ABABABCABACBAC]	P3M1	12.3349	35.6327	6	13.1323	17.8906	1	0.0530185	0.0415333	0.0262048	0.0169428	0.0134374	5.76367	4.81617	3.45857	2.56827	2.21565	[aba]	[abca]	[abcba]	[abcbcbca]
14	[ABABABCABCABAC]	P3M1	12.3354	35.628	6	13.1303	17.8907	1	0.0529573	0.0415284	0.0261836	0.0169138	0.0134232	5.76028	4.81531	3.45685	2.56413	2.21402	[aba]	[abca]	[abcba]	[abcbcbca]
14	[ABABABCABCACAC]	P-3M1	12.3787	35.8145	6	13.084	17.9213	1	0.0546715	0.0431092	0.0276378	0.0181841	0.0145928	5.8847	4.91424	3.54844	2.66845	2.32455	[aba]	[abca]	[abcbcbca]
14	[ABABABCABCACBC]	P3M1	12.4029	35.7691	6	13.1307	17.8903	1	0.0548307	0.0430371	0.0273559	0.0178487	0.0142645	5.99884	4.99921	3.59374	2.68319	2.32429	[aba]	[abca]	[abcba]	[abcbcbca]
14	[ABABABCABCBCAC]	P3M1	12.3946	36.0897	6	13.092	17.9179	1	0.0552638	0.0435115	0.0278412	0.0182949	0.0147024	6.03356	5.0263	3.62415	2.71255	2.35963	[aba]	[abca]	[abcbca]	[abcbcbca]
14	[ABABABCABCBCBC]	P-3M1	12.3673	35.8464	6	13.5219	17.6909	1	0.0544521	0.0428858	0.0274195	0.0180198	0.0144031	5.87294	4.89768	3.53259	2.65048	2.30657	[aba]	[abca]	[abcbcbca]
14	[ABABABCACABCAC]	P3M1	12.3225	35.6518	6	13.0908	17.92	1	0.05357	0.042193	0.0269497	0.0176631	0.0141206	5.6878	4.75787	3.43833	2.59051	2.26025	[aba]	[abca]	[abcbca]	[abcbcbca]
14	[ABABABCACABCBC]	P-3M1	12.3878	35.8494	6	13.5126	17.7215	1	0.0553797	0.0436702	0.0280822	0.018585	0.0149426	5.92972	4.95066	3.58214	2.70702	2.36904	[aba]	[abca]	[abcbca]	[abcbcbca]
14	[ABABABCACBACBC]	P-3M1	12.4012	35.7696	6	13.4684	17.7597	1	0.0548423	0.0431435	0.0274067	0.0178653	0.0142963	5.99093	4.99725	3.59701	2.68497	2.32477	[aba]	[abca]	[abcba]	[abcbcbca]
14	[ABABABCBABABAC]	P63/MMC	12.3901	36.1642	6	13.0984	17.9454	1	0.0559669	0.0441834	0.0285546	0.019009	0.0154014	6.00958	5.00847	3.63434	2.74285	2.40162	[aba]	[abcba]	[abcbcbca]
14	[ABABABCBABCBAC]	P3M1	12.3816	36.1336	6	13.1533	17.9155	1	0.0546153	0.0428252	0.0272411	0.0177945	0.0141927	6.02744	5.01279	3.5956	2.67805	2.31375	[aba]	[abca]	[abcba]	[abcbcbca]
14	[ABABABCBCABCAC]	P-3M1	12.3919	35.8012	6	13.4543	17.7288	1	0.0555279	0.0438391	0.0282398	0.0186205	0.0150169	5.92716	4.95088	3.58733	2.71178	2.36916	[aba]	[abca]	[abcbca]	[abcbcbca]
14	[ABABABCBCBACAC]	P-3M1	12.3746	35.9381	6	13.4145	17.8014	1	0.0559552	0.0442526	0.0287616	0.0192631	0.0155477	5.88733	4.91682	3.58076	2.72649	2.40058	[aba]	[abca]	[abcbcba]	[abcbcbca]
14	[ABABACABABACAC]	P-6M2	12.3483	36.037	6	13.0918	17.9444	1	0.0544416	0.042966	0.0276277	0.0181877	0.0146642	5.85366	4.87767	3.51932	2.6528	2.31689	[aba]	[abcba]	[abcbcba]
14	[ABABACABABACBC]	P-6M2	12.3653	35.9397	6	13.1253	17.9166	1	0.0544022	0.0427522	0.0272779	0.0179105	0.0143219	5.91247	4.92539	3.54632	2.65418	2.30667	[aba]	[abca]	[abcba]	[abcbcba]
14	[ABABACABACABAC]	P-6M2	12.3626	36.0275	6	13.1729	17.9125	1	0.0540593	0.0423827	0.0269424	0.0175665	0.0140199	5.94357	4.94739	3.54789	2.64046	2.2829	[aba]	[abcba]	[abcbcba]
14	[ABABACABACBABC]	P3M1	12.3347	35.6397	6	13.1512	17.8878	1	0.0530178	0.0415561	0.0262064	0.0169412	0.0134154	5.76321	4.81933	3.45873	2.56606	2.21437	[aba]	[abca]	[abcba]	[abcbcba]
14	[ABABACABACBCBC]	P3M1	12.4018	36.1002	6	13.1242	17.9161	1	0.0556229	0.043767	0.0280274	0.0184511	0.0148033	6.06845	5.056	3.64392	2.73329	2.37075	[aba]	[abca]	[abcba]	[abcbcba]
14	[ABABACABCACBAC]	P-6M2	12.3744	36.0291	6	13.1531	17.8886	1	0.0536639	0.0418404	0.0262365	0.0169169	0.0133692	6.02873	5.00875	3.57141	2.62511	2.25297	[aba]	[abca]	[abcba]	[abcbcba]
14	[ABABACABCBACAC]	P3M1	12.3747	35.9329	6	13.1256	17.917	1	0.0547979	0.043188	0.0276233	0.0181199	0.0145622	5.93349	4.95016	3.57094	2.67684	2.32889	[aba]	[abca]	[abcba]	[abcbcba]
14	[ABABACABCBACBC]	P3M1	12.3786	35.8927	6	13.1526	17.8884	1	0.053929	0.0422259	0.026633	0.0172071	0.0137247	5.97612	4.97147	3.56095	2.63229	2.27023	[aba]	[abca]	[abcba]	[abcbcba]
14	[ABABACABCBCBAC]	P-6M2	12.3831	36.0243	6	13.125	17.9165	1	0.0550507	0.0432755	0.0276147	0.0181607	0.0145197	6.00679	5.00656	3.60836	2.69027	2.33698	[aba]	[abca]	[abcba]	[abcbcba]
14	[ABABACACABCABC]	P-3M1	12.3978	35.7434	6	13.4608	17.6551	1	0.0542822	0.0425019	0.0269403	0.0175344	0.0139745	5.95596	4.96996	3.5667	2.6499	2.28933	[aba]	[abca]	[abcbcba]
14	[ABABACACBABABC]	P3M1	12.3878	35.9775	6	13.0936	17.9168	1	0.0551765	0.0434313	0.0277986	0.0183224	0.0146654	5.99028	4.99352	3.60218	2.70136	2.34767	[aba]	[abca]	[abcbca]	[abcbcba]
14	[ABABACACBCBCAC]	P63/MMC	12.3962	36.1405	6	13.0801	17.9423	1	0.0563406	0.0444975	0.0288154	0.0192907	0.0155013	6.01577	5.02108	3.64439	2.76118	2.41433	[aba]	[abcbca]	[abcbcba]
14	[ABABACBABCACBC]	P3M1	12.4092	36.0607	6	13.1515	17.888	1	0.0549037	0.043053	0.0272443	0.0176216	0.0141155	6.11371	5.09354	3.65013	2.70284	2.32706	[aba]	[abca]	[abcba]	[abcbcba]
14	[ABABACBABCBABC]	P-6M2	12.3891	35.9139	6	13.15	17.8883	1	0.0540536	0.0422798	0.0266653	0.0172433	0.0137418	6.0197	5.00555	3.58133	2.64493	2.27738	[aba]	[abca]	[abcba]	[abcbcba]
14	[ABABACBACACABC]	P63/MMC	12.4369	35.8879	6	13.0992	17.8905	1	0.0558014	0.043902	0.0280475	0.0183288	0.0146756	6.12331	5.10774	3.68615	2.74651	2.37824	[aba]	[abca]	[abcbcba]
14	[ABABACBACBACBC]	P3M1	12.4013	35.7542	6	13.1171	17.8634	1	0.0535365	0.0416515	0.0259901	0.0166169	0.0131211	6.02656	5.01232	3.57064	2.61817	2.23894	[aba]	[abca]	[abcba]	[abcbcba]
14	[ABABACBACBCABC]	P-6M2	12.4423	35.8847	6	13.116	17.8623	1	0.0548922	0.0428117	0.026895	0.0173115	0.013747	6.18667	5.14455	3.68081	2.70737	2.32088	[aba]	[abca]	[abcba]	[abcbcba]
14	[ABABACBCABACBC]	P-6M2	12.38	35.9825	6	13.1519	17.889	1	0.0538724	0.042028	0.0264037	0.0170554	0.013524	6.02368	4.99972	3.57032	2.63243	2.26619	[aba]	[abca]	[abcba]	[abcbcba]
14	[ABABCABABCABAC]	P3M1	12.4216	35.9959	6	13.1364	17.8855	1	0.0553403	0.0434507	0.027627	0.0179856	0.0143868	6.12641	5.10577	3.66767	2.72635	2.35622	[aba]	[abca]	[abcba]	[abcbca]
14	[ABABCABABCACBC]	P-3M1	12.3874	35.8208	6	13.5793	17.6466	1	0.0540708	0.0423621	0.0267809	0.0173497	0.0138218	5.97173	4.96973	3.55903	2.64255	2.28356	[aba]	[abca]	[abcba]	[abcbca]
14	[ABABCABABCBCAC]	P-3M1	12.3786	35.8509	6	13.5744	17.6576	1	0.0547976	0.0431769	0.027657	0.0181624	0.0145975	5.91557	4.92868	3.55542	2.67385	2.33329	[aba]	[abca]	[abcbca]
14	[ABABCABACABCAC]	P-3M1	12.4257	35.9621	6	13.1367	17.8857	1	0.0553852	0.0434702	0.0276569	0.018021	0.0144494	6.1146	5.1002	3.66448	2.72723	2.35982	[aba]	[abca]	[abcba]	[abcbca]
14	[ABABCABACABCBC]	P3M1	12.4166	36.0145	6	13.1362	17.8858	1	0.0552086	0.0432096	0.0274071	0.0178652	0.0142312	6.1183	5.0969	3.65534	2.71494	2.34251	[aba]	[abca]	[abcba]	[abcbca]
14	[ABABCABACACBAC]	P63MC	12.3368	35.6316	6	13.1384	17.8857	1	0.053077	0.0416087	0.0262753	0.0169629	0.0134755	5.77108	4.82344	3.4634	2.57358	2.21956	[aba]	[abca]	[abcba]	[abcbca]
14	[ABABCABACBABAC]	P-6M2	12.3883	35.8639	6	13.1381	17.8861	1	0.0542081	0.0424552	0.0268253	0.0174024	0.0138502	5.98631	4.9865	3.57478	2.65266	2.2864	[aba]	[abca]	[abcba]	[abcbca]
14	[ABABCABACBACBC]	P3M1	12.3528	35.5907	6	13.1347	17.8597	1	0.0525482	0.0409432	0.0255058	0.0162235	0.0128144	5.84594	4.87762	3.48061	2.55156	2.18388	[aba]	[abca]	[abcba]	[abcbca]
14	[ABABCABACBCABC]	P3M1	12.4043	35.7538	6	13.1341	17.8596	1	0.0535634	0.0416599	0.0259697	0.0166345	0.0131111	6.03374	5.01494	3.56973	2.61937	2.24211	[aba]	[abca]	[abcba]	[abcbca]
14	[ABABCABACBCBAC]	P3M1	12.3363	35.6332	6	13.1373	17.8863	1	0.053034	0.0415692	0.0262479	0.0169532	0.0134737	5.77039	4.82222	3.4651	2.56929	2.21917	[aba]	[abca]	[abcba]	[abcbca]
14	[ABABCABCABACBC]	P3M1	12.4017	35.7956	6	13.1345	17.8601	1	0.053568	0.0417734	0.0260852	0.0166509	0.0131665	6.04832	5.02929	3.58248	2.63005	2.2479	[aba]	[abca]	[abcba]	[abcbca]
14	[ABABCABCABCABC]	P-3M1	12.4628	35.7708	6	13.0829	17.8342	1	0.0541472	0.0420959	0.0260251	0.0165059	0.0129859	6.24109	5.18341	3.6779	2.68339	2.2818	[aba]	[abca]	[abcbca]
14	[ABABCABCABCBAC]	P3M1	12.353	35.5859	6	13.1353	17.8604	1	0.0525081	0.040901	0.0254767	0.0161981	0.012799	5.8443	4.87519	3.47851	2.54789	2.18091	[aba]	[abca]	[abcba]	[abcbca]
14	[ABABCABCACABAC]	P-3M1	12.3912	35.7774	6	13.5171	17.6569	1	0.0540267	0.0424404	0.0268408	0.0173531	0.0138764	5.95645	4.96877	3.56259	2.64251	2.28153	[aba]	[abca]	[abcba]	[abcbca]
14	[ABABCABCACBCAC]	P3M1	12.4055	36.0617	6	13.1384	17.8866	1	0.0547258	0.0428431	0.0270635	0.0175353	0.0139905	6.10406	5.08305	3.64083	2.69276	2.32214	[aba]	[abca]	[abcba]	[abcbca]
14	[ABABCABCBABCAC]	P3M1	12.3931	35.9111	6	13.1365	17.886	1	0.0542324	0.0424339	0.0267531	0.0173694	0.0137912	6.01623	5.00374	3.58257	2.65547	2.2906	[aba]	[abca]	[abcba]	[abcbca]
14	[ABABCABCBABCBC]	P3M1	12.4145	36.0302	6	13.136	17.886	1	0.0550953	0.0431582	0.0273578	0.0177853	0.0142126	6.1174	5.09107	3.65158	2.70979	2.33982	[aba]	[abca]	[abcba]	[abcbca]
14	[ABABCABCBACABC]	P-3M1	12.4334	35.9096	6	13.134	17.8598	1	0.0546066	0.0425838	0.0266873	0.0171385	0.0135989	6.17869	5.13408	3.66451	2.69619	2.3058	[aba]	[abca]	[abcba]	[abcbca]
14	[ABABCABCBACBAC]	P3M1	12.407	35.8871	6	13.1346	17.8598	1	0.0538199	0.0418146	0.0261145	0.0167067	0.0131806	6.0995	5.06621	3.60662	2.64127	2.25926	[aba]	[abca]	[abcba]	[abcbca]
14	[ABABCABCBCABAC]	P3M1	12.4155	36.0306	6	13.1362	17.8859	1	0.055148	0.0432319	0.0274317	0.017826	0.0142417	6.12226	5.09955	3.65653	2.71567	2.34208	[aba]	[abca]	[abcba]	[abcbca]
14	[ABABCACABABCBC]	P-3M1	12.3835	35.9213	6	13.5857	17.677	1	0.0548561	0.0432181	0.0276795	0.0181361	0.0145982	5.94509	4.95668	3.57713	2.6809	2.33554	[aba]	[abca]	[abcbca]
14	[ABABCACABACBAC]	P-3M1	12.3832	35.8198	6	13.1383	17.8863	1	0.0540152	0.0423717	0.0268245	0.017327	0.0138828	5.95474	4.96032	3.55922	2.63809	2.27575	[aba]	[abca]	[abcba]	[abcbca]
14	[ABABCACBABACBC]	P63/MMC	12.4147	36.0401	6	13.1371	17.8866	1	0.0551997	0.0431848	0.0273752	0.0178475	0.0142206	6.12782	5.09667	3.6532	2.71473	2.33887	[aba]	[abca]	[abcba]	[abcbca]
14	[ABABCACBABCBAC]	P3M1	12.3339	35.6488	6	13.1697	17.8854	1	0.0530356	0.0415424	0.026208	0.0169242	0.0134419	5.77582	4.8233	3.46001	2.56885	2.21442	[aba]	[abca]	[abcba]	[abcbca]
14	[ABABCACBACABAC]	P3M1	12.4039	36.0748	6	13.1694	17.8853	1	0.054681	0.042827	0.0270328	0.0175147	0.0139548	6.10915	5.08563	3.63779	2.69421	2.31444	[aba]	[abca]	[abcba]	[abcbca]
14	[ABABCACBACBCAC]	P3M1	12.401	35.8764	6	13.1389	17.8867	1	0.0546761	0.0428955	0.0271911	0.0176579	0.0140946	6.03553	5.02911	3.61098	2.68006	2.31296	[aba]	[abca]	[abcba]	[abcbca]
14	[ABABCACBCACBAC]	P3M1	12.3863	35.9143	6	13.1692	17.8854	1	0.0540895	0.042332	0.0266835	0.0172908	0.0137292	6.00649	4.99703	3.57701	2.64778	2.27946	[aba]	[abca]	[abcba]	[abcbca]
14	[ABABCACBCBABAC]	P3M1	12.3765	35.9896	6	13.1317	17.9126	1	0.0547061	0.0429815	0.027445	0.0179994	0.0144036	5.95785	4.96209	3.57091	2.6716	2.323	[aba]	[abca]	[abcba]	[abcbca]
14	[ABABCBABACABAC]	P-6M2	12.3625	35.9899	6	13.1622	17.9112	1	0.0541247	0.0426095	0.0271224	0.0176729	0.0141808	5.92757	4.93848	3.54734	2.64443	2.29269	[aba]	[abcba]	[abcbca]
14	[ABABCBABCACBAC]	P3M1	12.3342	35.647	6	13.1706	17.8855	1	0.0530191	0.041526	0.0262015	0.0169111	0.0134298	5.77491	4.82223	3.46033	2.56834	2.21434	[aba]	[abca]	[abcba]	[abcbca]
14	[ABABCBACABCBAC]	P-3M1	12.3754	35.9557	6	13.1712	17.8862	1	0.0537746	0.04202	0.0264261	0.0170717	0.0135662	6.00255	4.98499	3.55889	2.63122	2.26018	[aba]	[abca]	[abcba]	[abcbca]
14	[ABABCBACBACBAC]	P-3M1	12.3819	35.9607	6	13.1369	17.8607	1	0.053061	0.0412074	0.025573	0.0162515	0.0127898	6.06486	5.02534	3.56494	2.60268	2.21766	[aba]	[abca]	[abcba]	[abcbca]
14	[ABACABACABACBC]	P-6M2	12.3789	35.9226	6	13.1998	17.8842	1	0.0539604	0.0421922	0.0265459	0.0171604	0.0136347	6.00302	4.99221	3.57206	2.63937	2.26929	[aba]	[abca]	[abcba]
14	[ABACABACABCABC]	P-3M1	12.3777	35.974	6	13.167	17.8589	1	0.0529956	0.0411272	0.0254769	0.0161879	0.0126919	6.0573	5.03014	3.568	2.59524	2.20891	[aba]	[abca]	[abcba]
14	[ABACABACBACABC]	P-6M2	12.4053	35.805	6	13.1672	17.8586	1	0.0537051	0.0417891	0.0260951	0.0166603	0.0131701	6.06892	5.0455	3.59119	2.63116	2.25032	[aba]	[abca]	[abcba]
14	[ABACABACBCACBC]	P63/MMC	12.4045	36.087	6	13.1997	17.884	1	0.054608	0.0427096	0.0269061	0.0174238	0.0138649	6.11252	5.08325	3.64179	2.68402	2.31224	[aba]	[abca]	[abcba]
14	[ABACABCABCACBC]	P-3M1	12.4138	36.025	6	13.1675	17.8588	1	0.0541211	0.042103	0.0262512	0.016771	0.0132941	6.16991	5.11998	3.64603	2.66799	2.2798	[aba]	[abca]	[abcba]
14	[ABACABCABCBABC]	P-3M1	12.3927	35.7782	6	13.5407	17.6522	1	0.0532943	0.0414456	0.0258246	0.0164524	0.0129888	6.02454	5.00539	3.55908	2.60479	2.22441	[aba]	[abca]	[abcba]
14	[ABACABCACBACBC]	P3M1	12.4216	36.0173	6	13.1688	17.8589	1	0.0543988	0.0423682	0.0264618	0.0169375	0.0134022	6.18413	5.14051	3.66208	2.68564	2.29209	[aba]	[abca]	[abcba]
14	[ABACBABCABACBC]	P-6M2	12.392	35.9087	6	13.1701	17.8593	1	0.0534988	0.0416009	0.0258648	0.0164457	0.0130411	6.08075	5.04675	3.58953	2.62143	2.24187	[aba]	[abca]	[abcba]
14	[ABACBABCABCABC]	P-3M1	12.4032	35.7976	6	13.1211	17.8335	1	0.052751	0.0408459	0.0250608	0.0157404	0.012317	6.10733	5.06425	3.57865	2.59234	2.19484	[aba]	[abca]	[abcba]
14	[ABACBACBABCABC]	P63/MMC	12.4609	35.8182	6	13.1204	17.8331	1	0.0542982	0.0422013	0.0261025	0.0165393	0.0129895	6.2622	5.20352	3.69396	2.68931	2.28222	[aba]	[abca]	[abcba]
15	[AABAABAABAABABB]	P3M1	12.8956	37.8318	12	17.4755	16.5185	0.333	0.0974038	0.0806615	0.0572404	0.0416024	0.0352642	9.02783	7.66444	6.05611	4.95041	4.47324	[aa]	[aba]	[abba]
15	[AABAABAABABAABB]	P3M1	12.8627	37.9928	12	18.41	16.5329	0.333	0.0942069	0.0777882	0.0549597	0.0397471	0.0336142	8.79143	7.4927	5.89078	4.80148	4.33682	[aa]	[aba]	[abba]
15	[AABAABAABABABAB]	P-6M2	12.5865	38.3415	12	16.6625	17.11	0.6	0.0752709	0.0614651	0.0423554	0.0298062	0.0248541	7.11297	6.09935	4.71637	3.79151	3.41498	[aa]	[aba]	[abba]
15	[AABAABAABABBABB]	P3M1	12.8958	37.8229	12	17.4395	16.5223	0.333	0.0974761	0.0807395	0.0573251	0.0416874	0.0353417	8.99713	7.6549	6.05935	4.95353	4.47749	[aa]	[aba]	[abba]
15	[AABAABAABBABABB]	P-6M2	12.8586	38.0196	12	18.4977	16.6316	0.333	0.0934237	0.0771755	0.0544618	0.039246	0.0331802	8.73561	7.4617	5.86073	4.7748	4.31221	[aa]	[aba]	[abba]
15	[AABAABABAABAABB]	P-6M2	12.8619	37.9841	12	18.3262	16.6406	0.333	0.0942007	0.0779116	0.0549765	0.0397898	0.0336581	8.7795	7.49117	5.89045	4.80037	4.33428	[aa]	[aba]	[abba]
15	[AABAABABAABABAB]	P3M1	12.6101	38.2002	12	16.0745	17.1081	0.6	0.0771743	0.0632822	0.0439081	0.0311096	0.0260405	7.15756	6.15712	4.79001	3.88145	3.5048	[aa]	[aba]	[abba]
15	[AABAABABAABBABB]	P3M1	12.8584	38.0112	12	18.4576	16.5911	0.333	0.0934704	0.0772804	0.0544968	0.0393199	0.0332703	8.73021	7.46748	5.85881	4.77448	4.31242	[aa]	[aba]	[abba]
15	[AABAABABABABABB]	P3M1	12.5525	38.4738	12	17.1182	17.2637	0.6	0.0727953	0.059209	0.0404315	0.0281956	0.023402	6.99608	5.98907	4.59473	3.66613	3.29521	[aa]	[aba]	[abba]
15	[AABAABABABABBAB]	P3M1	12.6047	38.2347	12	16.2515	17.1085	0.6	0.0767532	0.0629206	0.0435514	0.0308437	0.0257818	7.14817	6.15496	4.77375	3.86338	3.48502	[aa]	[aba]	[abba]
15	[AABAABABABBAABB]	P3M1	12.8229	38.1732	12	19.215	16.7453	0.333	0.0905724	0.0746894	0.0523832	0.0375811	0.031709	8.53342	7.30688	5.70956	4.63337	4.17929	[aa]	[aba]	[abba]
15	[AABAABABABBABAB]	P-6M2	12.6097	38.1861	12	16.015	17.1157	0.6	0.077135	0.0632599	0.0438859	0.0311159	0.0260581	7.14326	6.15008	4.78148	3.88002	3.50386	[aa]	[aba]	[abba]
15	[AABAABABACACAAC]	P-3M1	12.6116	38.2719	8	16.5256	17.0737	0.6	0.0759803	0.0620769	0.0427399	0.0300369	0.0250668	7.21001	6.18339	4.77449	3.83548	3.44811	[aa]	[aba]	[abba]	[abbcbbcbcba]
15	[AABAABABBAABABB]	P3M1	12.8656	37.9564	12	18.1995	16.6397	0.333	0.0938888	0.0776664	0.0548093	0.0395777	0.0335051	8.75661	7.47011	5.87219	4.79361	4.33309	[aa]	[aba]	[abba]
15	[AABAABABBAABBAB]	P-6M2	12.8699	37.9316	12	18.1221	16.5408	0.333	0.0947182	0.0783582	0.0553179	0.0400827	0.0339472	8.82431	7.50778	5.9054	4.82276	4.35814	[aa]	[aba]	[abba]
15	[AABAABABBABAABB]	P3M1	12.8694	37.9203	12	18.0727	16.547	0.333	0.0946562	0.078272	0.0553805	0.0401516	0.033949	8.7813	7.49677	5.90447	4.82179	4.35692	[aa]	[aba]	[abba]
15	[AABAABBAABABABB]	P3M1	12.818	38.2062	12	19.295	16.7837	0.333	0.0899121	0.0740858	0.0518139	0.0371452	0.0312891	8.48402	7.28707	5.68001	4.60606	4.15091	[aa]	[aba]	[abba]
15	[AABAABBAABBAABB]	P-6M2	13.345	37.0149	12	18.0081	15.7651	0.067	0.117136	0.0973393	0.0694136	0.0520078	0.0451527	10.9328	9.74489	7.1716	5.61909	5.0464	[aa]	[aba]	[abba]
15	[AABAABBABAABABB]	P-6M2	12.8654	37.9476	12	18.1501	16.6503	0.333	0.0939643	0.0776808	0.054862	0.0396195	0.0335693	8.72839	7.46684	5.87516	4.79269	4.33372	[aa]	[aba]	[abba]
15	[AABAABBCBBCCAAC]	P3M1	13.0704	37.6415	8	18.1452	16.1612	0.2	0.107452	0.0889131	0.0633516	0.0464374	0.0395461	10.0737	8.6572	6.71106	5.4702	4.94662	[aa]	[aba]	[abba]	[abbcbbcca]
15	[AABAABBCBBCCACC]	R3M	13.0748	37.6362	8	18.2067	16.1523	0.2	0.107545	0.0889053	0.0632897	0.0464003	0.039551	10.0915	8.65203	6.71626	5.4703	4.94053	[aa]	[aba]	[abba]	[abbcbbcca]
15	[AABAACAABABACAC]	P-3M1	12.6197	38.2564	8	16.3731	17.0602	0.6	0.0767997	0.0627713	0.0432806	0.0305448	0.0254621	7.24394	6.22087	4.81276	3.86964	3.48304	[aa]	[aba]	[abbcbba]	[abbcbcba]
15	[AABAACAABCCABBC]	P-3M1	12.9495	37.5824	8	16.1391	16.4901	0.333	0.0956633	0.0783652	0.0546358	0.0391464	0.0330184	9.30146	7.85593	6.05203	4.84686	4.33599	[aa]	[aba]	[abbca]	[abbcbba]
15	[AABABAABABABABB]	P3M1	12.5771	38.3429	12	16.6129	17.2239	0.6	0.0746756	0.0609586	0.0419144	0.0295283	0.0245828	7.05172	6.05318	4.66517	3.75374	3.39253	[aa]	[aba]	[abba]
15	[AABABAABABABBAB]	P3M1	12.6255	38.093	12	15.6679	17.1147	0.6	0.0785138	0.0646284	0.0450738	0.0320923	0.0269357	7.18772	6.19834	4.83956	3.94641	3.57044	[aa]	[aba]	[abba]
15	[AABABAABABBAABB]	P3M1	12.832	38.0902	12	18.8265	16.7494	0.333	0.091191	0.0752538	0.0528769	0.0380395	0.0321106	8.54031	7.31766	5.72589	4.65779	4.20591	[aa]	[aba]	[abba]
15	[AABABAABACAACAC]	P-3M1	12.6377	38.0522	8	15.4529	17.1001	0.6	0.0783392	0.0643021	0.0446756	0.0317773	0.0265634	7.23363	6.23408	4.85271	3.94041	3.558	[aa]	[aba]	[abba]	[abbcbcbbcba]
15	[AABABAABBAABABB]	P3M1	12.8277	38.1296	12	19.0194	16.7448	0.333	0.0905068	0.0746373	0.0523027	0.0375593	0.0316441	8.49636	7.3024	5.69753	4.63349	4.17954	[aa]	[aba]	[abba]
15	[AABABAACABAACAC]	P-3M1	12.6345	38.0693	8	15.284	17.101	0.6	0.0782627	0.0642989	0.0446648	0.0317382	0.026538	7.22874	6.23111	4.84885	3.93744	3.55397	[aa]	[aba]	[abbcba]	[abbcbcbba]
15	[AABABABAABABABB]	P3M1	12.5771	38.3232	12	16.5212	17.2366	0.6	0.0746374	0.0609242	0.041919	0.0295577	0.024571	7.02896	6.04237	4.65583	3.75311	3.39182	[aa]	[aba]	[abba]
15	[AABABABAABABBAB]	P-6M2	12.6214	38.1236	12	15.826	17.1121	0.6	0.0782518	0.064299	0.0448254	0.0318934	0.0267233	7.18203	6.19236	4.83292	3.9321	3.55397	[aa]	[aba]	[abba]
15	[AABABABAABBAABB]	P-6M2	12.7782	38.3725	12	20.1293	16.8679	0.333	0.086985	0.0714143	0.0496583	0.0354088	0.0296335	8.29385	7.13183	5.53764	4.46837	4.01331	[aa]	[aba]	[abba]
15	[AABABABABAABABB]	P3M1	12.5714	38.3753	12	16.7865	17.2306	0.6	0.0742668	0.0605679	0.0416321	0.0292455	0.0243664	7.03127	6.03957	4.65186	3.7369	3.36976	[aa]	[aba]	[abba]
15	[AABABABABABAABB]	P-6M2	12.5229	38.5745	12	17.5384	17.3519	0.6	0.0707638	0.0572618	0.0388348	0.0268788	0.022174	6.8915	5.89976	4.50601	3.56599	3.19021	[aa]	[aba]	[abba]
15	[AABABABABABABAB]	P-6M2	12.4028	38.3827	12	14.1062	17.6902	0.867	0.0619248	0.0500418	0.0336635	0.023166	0.0190515	6.04179	5.12842	3.85438	3.04491	2.73153	[aa]	[aba]	[abba]
15	[AABABABABABABAC]	P3M1	12.4084	38.3603	8	14.0188	17.6816	0.867	0.0616443	0.0497102	0.0332935	0.0228167	0.018733	6.07417	5.15247	3.86113	3.03266	2.71137	[aa]	[aba]	[abbcba]	[abbcbcbcbcbcbcba]
15	[AABABABABABABBC]	P-3M1	12.4835	38.4211	8	15.504	17.4633	0.733	0.0667784	0.0541766	0.0365831	0.0252296	0.0207915	6.52879	5.5743	4.21513	3.33093	2.97062	[aa]	[aba]	[abbca]	[abbcbcbcbcbcbcca]
15	[AABABABABABACAC]	P3M1	12.4095	38.3552	8	14.0115	17.6775	0.867	0.0617827	0.0497977	0.0333998	0.022941	0.01882	6.07191	5.15389	3.86365	3.04039	2.72098	[aa]	[aba]	[abbcbcba]	[abbcbcbcbcbcba]
15	[AABABABABACACAC]	P3M1	12.4061	38.3725	8	14.076	17.6609	0.867	0.06157	0.0495937	0.0332233	0.0227767	0.018712	6.06964	5.14741	3.85392	3.03049	2.70908	[aa]	[aba]	[abbcbcbcba]	[abbcbcbcbcba]
15	[AABABABABBCBCAC]	P-3M1	12.513	38.2531	8	14.7476	17.3545	0.733	0.0693751	0.0564186	0.0385465	0.0269343	0.0223077	6.60637	5.64687	4.31999	3.4536	3.10249	[aa]	[aba]	[abbcbca]	[abbcbcbcbcca]
15	[AABABABABCCABBC]	P3M1	12.6017	38.2818	8	16.4659	17.0946	0.6	0.0730392	0.0591348	0.0400144	0.0277442	0.0229007	7.19013	6.14261	4.66681	3.67266	3.26589	[aa]	[aba]	[abbca]	[abbcbcbcbca]
15	[AABABABBACCACAC]	P-3M1	12.6078	38.1917	8	15.9316	17.1185	0.6	0.0757697	0.0618911	0.0427723	0.0301087	0.0250987	7.13752	6.12863	4.74038	3.81196	3.42433	[aa]	[aba]	[abba]	[abbcbcbccba]
15	[AABABABCABCACAC]	P-3M1	12.4151	38.3353	8	14.0862	17.5967	0.867	0.060017	0.0478217	0.0313243	0.0210817	0.0170667	6.17658	5.20819	3.84753	2.95895	2.60987	[aa]	[aba]	[abca]	[abbcbcbca]
15	[AABABABCBCBCCAC]	P-3M1	12.5186	38.3116	8	15.1	17.3282	0.733	0.0697573	0.0566511	0.0387149	0.0270575	0.0224449	6.65541	5.68779	4.34984	3.47408	3.12376	[aa]	[aba]	[abbcbcca]	[abbcbcbca]
15	[AABABABCBCBCCBB]	P-3M1	12.5409	38.5432	8	17.4981	17.316	0.6	0.0711454	0.057532	0.0389339	0.026909	0.0222479	6.96687	5.9563	4.54104	3.59129	3.20983	[aa]	[aba]	[abba]	[abbccbcbcba]
15	[AABABACACAABBCC]	P-3M1	12.6525	38.4713	8	18.9144	17.0942	0.467	0.0781403	0.0637517	0.0435871	0.0304904	0.0253545	7.57099	6.50757	5.00175	3.99519	3.58499	[aa]	[aba]	[abbcca]	[abbcbcba]
15	[AABABACBACBACAC]	P-3M1	12.4349	38.2715	8	14.0275	17.5577	0.867	0.0597185	0.0474262	0.0308233	0.0205004	0.0165518	6.26339	5.26817	3.87427	2.95473	2.58629	[aa]	[aba]	[abca]	[abbcbcba]
15	[AABABACCBABABBC]	P-3M1	12.6255	38.1309	8	15.7902	17.098	0.6	0.0748033	0.0608942	0.0414778	0.0289398	0.0239626	7.24757	6.21108	4.7425	3.77191	3.35789	[aa]	[aba]	[abbca]	[abbcbcba]
15	[AABABBABACACCAC]	P-3M1	12.6374	38.0831	8	15.6797	17.087	0.6	0.0784144	0.0644674	0.0447667	0.0317981	0.026607	7.25906	6.25309	4.86218	3.95313	3.56422	[aa]	[aba]	[abba]	[abbcbccbcba]
15	[AABABCBCCAABBCC]	P-3M1	12.8204	38.2474	8	19.9334	16.801	0.333	0.088297	0.0724004	0.0503732	0.0358126	0.0300692	8.48773	7.27773	5.64756	4.55298	4.08807	[aa]	[aba]	[abbcca]	[abbcbca]
15	[AABABCBCCABABBC]	P3M1	12.6331	38.1237	8	15.7838	17.0803	0.6	0.0754725	0.061421	0.041938	0.0293595	0.024361	7.28167	6.23802	4.77175	3.80391	3.39591	[aa]	[aba]	[abbca]	[abbcbca]
15	[AABABCBCCABBCAC]	P3M1	12.6331	38.1209	8	15.7754	17.0813	0.6	0.0755993	0.0614181	0.0419978	0.0293991	0.024376	7.28057	6.23465	4.77979	3.80565	3.39414	[aa]	[aba]	[abbca]	[abbcbca]
15	[AABABCCABABBCAC]	P3M1	12.6419	38.0395	8	15.3239	17.0939	0.6	0.0764335	0.0622829	0.0426429	0.0299711	0.0248917	7.30647	6.26843	4.81452	3.84406	3.44019	[aa]	[aba]	[abbca]	[abbcbca]
15	[AABABCCACABBCBC]	R3M	12.6508	37.9805	8	15.3242	17.0945	0.6	0.076881	0.0627216	0.0430451	0.0302637	0.0251652	7.33483	6.28508	4.83321	3.86573	3.45675	[aa]	[aba]	[abbca]	[abbcbca]
15	[AABBAABBAABBACB]	P-3M1	13.1128	37.485	8	19.2595	16.1238	0.2	0.0992737	0.0808739	0.0558258	0.0399088	0.0335972	10.1029	8.58837	6.43119	5.05818	4.43614	[aa]	[abba]	[abca]	[abccbbccbbccbbca]
15	[AABBAABBAABBACC]	P3M1	13.3899	36.7517	8	17.4999	15.7716	0.067	0.113966	0.0943213	0.0668488	0.0498242	0.043175	10.9001	9.60851	7.01998	5.48861	4.90925	[aa]	[abba]	[abbccba]	[abbccbbccbbccba]
15	[AABBAABBACCAACC]	P-3M1	13.3899	36.7516	8	17.4991	15.7718	0.067	0.113931	0.094258	0.0668906	0.0498489	0.043237	10.9017	9.5335	6.99151	5.4781	4.90139	[aa]	[abba]	[abbccbbccba]
15	[AABBAABCABCAACC]	P-3M1	12.915	37.8208	8	19.4159	16.4739	0.333	0.0854043	0.0691087	0.0467125	0.0324476	0.0269176	8.88376	7.45638	5.6411	4.40802	3.90131	[aa]	[abba]	[abca]	[abbccbbca]
15	[AABBAACCAABBACC]	P-3M1	13.3878	36.7755	8	17.4295	15.7664	0.067	0.114209	0.094564	0.0667308	0.0493171	0.0424797	10.8993	9.66504	7.16897	5.622	5.01734	[aa]	[abba]	[abbccba]	[abbccbba]
15	[AABBACCAACBBCCB]	R-3M	13.145	37.2523	8	17.8002	16.1453	0.2	0.101601	0.0828466	0.0573541	0.0409667	0.0345973	10.0993	8.90926	6.55753	5.13845	4.52847	[aa]	[abba]	[abccbbca]
15	[AABBCAABBCAABCC]	P3M1	13.1404	37.3092	8	17.3768	16.1315	0.2	0.102812	0.0841824	0.0583937	0.0419473	0.0354097	10.1429	8.88355	6.61776	5.25208	4.69228	[aa]	[abbca]	[abbcca]
15	[AABBCAABBCABBCC]	P3M1	13.1321	37.3915	8	18.1389	16.1164	0.2	0.101824	0.0833157	0.0577065	0.0414233	0.0350469	10.1542	8.80119	6.55261	5.18685	4.62654	[aa]	[abca]	[abbca]	[abbcca]
15	[AABBCAABBCCABCC]	P-3M1	13.1322	37.3878	8	18.136	16.1171	0.2	0.101842	0.0833243	0.0577222	0.0414244	0.035029	10.1523	8.80869	6.55358	5.18741	4.62724	[aa]	[abca]	[abbca]	[abbcca]
15	[AABBCAABCAABBCC]	P3M1	13.1291	37.3972	8	18.0956	16.1207	0.2	0.101678	0.0831404	0.0576232	0.04138	0.0349875	10.143	8.73322	6.53344	5.17455	4.61624	[aa]	[abca]	[abbca]	[abbcca]
15	[AABBCAABCABCABC]	P3M1	12.6966	37.9277	8	16.5971	17.0663	0.6	0.0698157	0.0554578	0.0361152	0.0240487	0.0194204	7.48278	6.32774	4.68672	3.557	3.08631	[aa]	[abca]	[abbca]	[abbcca]
15	[AABBCAABCCABBCC]	P-3M1	13.1388	37.3097	8	17.3366	16.1356	0.2	0.10274	0.0841747	0.0583974	0.0419065	0.0354059	10.1336	8.81848	6.61483	5.25442	4.6947	[aa]	[abbca]	[abbcca]
15	[AABBCABBCABCABC]	P3M1	12.6979	37.9087	8	16.3591	17.0758	0.6	0.0702088	0.0558877	0.0364094	0.0243111	0.019666	7.49629	6.3433	4.70682	3.57926	3.10704	[aa]	[abca]	[abbca]	[abbcca]
15	[AABBCABCAABCABC]	P3M1	12.6936	37.9143	8	16.331	17.0307	0.6	0.0703993	0.0560161	0.0365895	0.0244551	0.0197776	7.50292	6.3486	4.7124	3.58629	3.11515	[aa]	[abca]	[abbca]	[abbcca]
15	[AABBCABCABCABCC]	P-3M1	12.6826	38.0082	8	17.224	17.1278	0.6	0.0687978	0.054605	0.0353222	0.0233957	0.0188536	7.42339	6.27587	4.64018	3.51633	3.04397	[aa]	[abca]	[abbca]	[abbcca]
15	[AABBCABCABCCABC]	P3M1	12.6951	37.913	8	16.3583	17.0274	0.6	0.0703468	0.0560088	0.0365385	0.0244024	0.0197558	7.49654	6.34507	4.71137	3.58502	3.11497	[aa]	[abca]	[abbca]	[abbcca]
15	[AABBCABCCAABBCC]	P-3M1	13.1244	37.4783	8	18.9925	16.0984	0.2	0.100798	0.0822212	0.0568848	0.0407271	0.0344204	10.1703	8.67663	6.50535	5.14147	4.57695	[aa]	[abca]	[abbca]	[abbcca]
15	[AABCAABCAABCABC]	P-3M1	12.7085	37.7987	8	15.3171	17.0235	0.6	0.0715823	0.0572326	0.0374669	0.025181	0.0204675	7.55883	6.40086	4.76231	3.63677	3.16641	[aa]	[abca]	[abbca]
15	[AABCAABCABBCABC]	P3M1	12.7052	37.8044	8	15.2384	17.0296	0.6	0.0716965	0.05728	0.0375558	0.025252	0.0205458	7.55561	6.3983	4.76114	3.63926	3.17204	[aa]	[abca]	[abbca]
15	[AABCAABCABCABBC]	P3M1	12.7115	37.8098	8	15.5853	17.0103	0.6	0.0713749	0.0568904	0.0372451	0.0249788	0.0202737	7.56555	6.3999	4.75364	3.6209	3.15023	[aa]	[abca]	[abbca]
15	[AABCAACBBCABCCB]	P-3M1	12.831	37.6319	8	16.274	16.7736	0.467	0.0803951	0.0646298	0.0433752	0.0297866	0.0245495	8.35982	7.01088	5.28128	4.08949	3.59563	[aa]	[abca]	[abba]	[abccba]
15	[AABCABBCAABCABC]	P3M1	12.7074	37.8195	8	15.4992	17.0178	0.6	0.0714693	0.0569885	0.0373577	0.0250805	0.0203626	7.55843	6.39733	4.75589	3.62696	3.15461	[aa]	[abca]	[abbca]
15	[AABCABBCABCCABC]	R-3M	12.7034	37.807	8	15.18	17.0333	0.6	0.0718031	0.0572584	0.0376096	0.0253127	0.0205668	7.55956	6.39815	4.76456	3.64234	3.17277	[aa]	[abca]	[abbca]
15	[AABCABCABCABCCB]	P-3M1	12.607	37.9633	8	15.3194	17.2283	0.733	0.0635679	0.050031	0.0319283	0.0208599	0.0166762	6.98513	5.87486	4.29205	3.20532	2.75923	[aa]	[abca]	[abba]	[abccba]
15	[AABCABCABCCABBC]	P-3M1	12.7142	37.8241	8	15.8528	16.9968	0.6	0.071139	0.0565904	0.0370298	0.0247973	0.020091	7.56585	6.40101	4.74549	3.60641	3.13193	[aa]	[abca]	[abbca]
15	[AABCABCABCCBACB]	P-3M1	12.607	37.9162	8	14.9151	17.245	0.733	0.0642369	0.0507531	0.032497	0.0212884	0.0170332	7.00892	5.90161	4.32042	3.24212	2.78918	[aa]	[abca]	[abba]	[abccba]
15	[AABCABCCABBCABC]	P-3M1	12.7062	37.8195	8	15.4786	17.0203	0.6	0.0714015	0.0570783	0.0373664	0.0250692	0.020388	7.56239	6.39673	4.75167	3.6256	3.1606	[aa]	[abca]	[abbca]
15	[AABCABCCBAABCCB]	P-3M1	12.8312	37.6583	8	16.485	16.7617	0.467	0.0800214	0.0644041	0.0431919	0.0296597	0.0244102	8.35147	7.01258	5.27208	4.07734	3.58147	[aa]	[abca]	[abba]	[abccba]
15	[AABCBCAABCCABBC]	P-3M1	12.7842	37.8845	8	16.4981	16.7842	0.467	0.0815837	0.0661549	0.0449858	0.0313503	0.0260272	8.16372	6.94473	5.27198	4.13808	3.67035	[aa]	[aba]	[abbca]	[abcbca]
15	[AABCBCACABABCBC]	P-3M1	12.4271	38.3176	8	14.1692	17.5933	0.867	0.0602127	0.048045	0.0314167	0.021101	0.0170973	6.21822	5.2496	3.8648	2.97282	2.61034	[aa]	[aba]	[abbca]	[abcbca]
15	[AABCCABBACCABBC]	P-3M1	12.9826	37.4065	8	16.1243	16.4833	0.333	0.092003	0.0746042	0.0510892	0.0360278	0.0300932	9.30522	7.88258	5.94668	4.67582	4.14551	[aa]	[abba]	[abbca]	[abccba]
15	[ABABABABABABABC]	P-3M1	12.3766	38.8109	6	13.0777	18.0151	1	0.0557575	0.0442405	0.0287387	0.0191428	0.0155352	5.9371	4.96513	3.61446	2.72638	2.40082	[aba]	[abca]	[abcbcbcbcbcbcbca]
15	[ABABABABABABCAC]	P3M1	12.2988	38.2368	6	13.0357	17.9683	1	0.0540986	0.0430048	0.0279842	0.0186442	0.0150997	5.55174	4.66406	3.41339	2.61233	2.30842	[aba]	[abca]	[abcbca]	[abcbcbcbcbcbca]
15	[ABABABABABACABC]	P3M1	12.3781	38.412	6	13.3054	17.9135	1	0.0555982	0.0440367	0.0285287	0.0189665	0.0153075	5.87516	4.91496	3.57375	2.7095	2.37447	[aba]	[abca]	[abcba]	[abcbcbcbcbcba]
15	[ABABABABABCABAC]	P3M1	12.3096	38.2277	6	13.0946	17.9412	1	0.0537515	0.0424358	0.0272783	0.0180382	0.0144759	5.63208	4.71036	3.41845	2.59459	2.27449	[aba]	[abca]	[abcba]	[abcbcbcbcbca]
15	[ABABABABABCACAC]	P3M1	12.2987	38.2378	6	13.0363	17.968	1	0.0540877	0.0430008	0.0279885	0.0186426	0.0150871	5.55222	4.66456	3.41349	2.61197	2.30791	[aba]	[abca]	[abcbcbca]	[abcbcbcbcbca]
15	[ABABABABABCACBC]	P-3M1	12.3756	38.5149	6	13.378	17.8525	1	0.0556589	0.043982	0.0284437	0.0189039	0.0152925	5.91425	4.94051	3.58908	2.71061	2.38296	[aba]	[abca]	[abcba]	[abcbcbcbcbca]
15	[ABABABABABCBCAC]	P-3M1	12.3601	38.546	6	13.2802	17.9184	1	0.0556299	0.044173	0.0288005	0.0192422	0.0156315	5.83275	4.87114	3.5508	2.70755	2.39397	[aba]	[abcbca]	[abcbcbcbcbca]
15	[ABABABABACACABC]	P3M1	12.336	38.6252	6	13.0677	17.9423	1	0.0537636	0.0422525	0.026958	0.0176506	0.014159	5.82639	4.84894	3.48609	2.61466	2.27571	[aba]	[abca]	[abcbcba]	[abcbcbcbcba]
15	[ABABABABACBACBC]	P3M1	12.3889	38.7075	6	13.0982	17.9164	1	0.0547456	0.0429468	0.0272901	0.0178161	0.0142091	6.05391	5.03601	3.6144	2.68862	2.3222	[aba]	[abca]	[abcba]	[abcbcbcbcba]
15	[ABABABABCABACBC]	P3M1	12.3969	38.6706	6	13.1162	17.9136	1	0.0551206	0.0432749	0.0276057	0.0180707	0.0144593	6.05978	5.0453	3.62947	2.70554	2.3421	[aba]	[abca]	[abcba]	[abcbcbcbca]
15	[ABABABABCABCABC]	P-3M1	12.4094	38.2416	6	13.2025	18.0244	1	0.0545766	0.0427889	0.0271141	0.017618	0.0140554	5.98969	4.98992	3.58387	2.66742	2.30449	[aba]	[abca]	[abcbcbcbca]
15	[ABABABABCABCBAC]	P3M1	12.3659	38.4198	6	13.1166	17.9141	1	0.0541179	0.0424669	0.0270035	0.017698	0.0140965	5.88606	4.90167	3.5264	2.63806	2.28872	[aba]	[abca]	[abcba]	[abcbcbcbca]
15	[ABABABABCACACAC]	P-3M1	12.3873	38.7418	6	13.256	17.9067	1	0.0564645	0.0448274	0.0292314	0.0196013	0.0158868	5.96545	4.98367	3.62945	2.76469	2.43009	[aba]	[abca]	[abcbcbcbca]
15	[ABABABABCBACBAC]	P-3M1	12.391	38.3484	6	13.4223	17.7427	1	0.055233	0.0434865	0.027894	0.0183056	0.0147438	5.94862	4.96306	3.58673	2.69111	2.34561	[aba]	[abca]	[abcba]	[abcbcbcbca]
15	[ABABABABCBCACAC]	P3M1	12.3874	38.7512	6	13.047	17.9645	1	0.0564394	0.0448027	0.0291796	0.0195761	0.0158506	5.96925	4.98694	3.63167	2.76434	2.42965	[aba]	[abcbca]	[abcbcbca]	[abcbcbcbca]
15	[ABABABACABACABC]	P3M1	12.3718	38.5838	6	13.1352	17.9108	1	0.0540623	0.0423793	0.0267942	0.0174375	0.0138922	5.97161	4.96589	3.55605	2.64119	2.28159	[aba]	[abca]	[abcba]	[abcbcbcba]
15	[ABABABACABACBAC]	P3M1	12.3897	38.7224	6	13.1357	17.9112	1	0.0546884	0.042951	0.0272786	0.0177784	0.0141665	6.05732	5.04346	3.61743	2.69124	2.3195	[aba]	[abca]	[abcba]	[abcbcbcba]
15	[ABABABACABCACBC]	P3M1	12.3228	38.2097	6	13.135	17.9135	1	0.0533631	0.0419147	0.0266564	0.0174077	0.0138677	5.71311	4.77716	3.44224	2.57692	2.24017	[aba]	[abca]	[abcba]	[abcbcbcba]
15	[ABABABACABCBABC]	P3M1	12.3229	38.2094	6	13.1343	17.9115	1	0.0533312	0.0419453	0.0266486	0.0174189	0.0138672	5.70812	4.77453	3.44098	2.57686	2.23985	[aba]	[abca]	[abcba]	[abcbcbcba]
15	[ABABABACACACABC]	P-3M1	12.3619	38.4091	6	13.5081	17.7055	1	0.0548575	0.0433154	0.0279344	0.0185377	0.0149035	5.82346	4.8629	3.52501	2.66975	2.33616	[aba]	[abca]	[abcbcbcba]
15	[ABABABACBABCABC]	P3M1	12.3713	38.418	6	13.1114	17.8879	1	0.0535113	0.0418279	0.0263121	0.0169319	0.0134632	5.94922	4.9482	3.53664	2.61116	2.24873	[aba]	[abca]	[abcba]	[abcbcbcba]
15	[ABABABACBACBCBC]	P3M1	12.3841	38.5712	6	13.0883	17.9144	1	0.0546129	0.0429166	0.0272914	0.0177907	0.0142541	6.00183	4.99889	3.59276	2.67268	2.31465	[aba]	[abca]	[abcbcba]	[abcbcbcba]
15	[ABABABCABABACAC]	P3M1	12.3672	38.6019	6	13.0776	17.9376	1	0.0550524	0.0434521	0.0279292	0.0184761	0.0148248	5.92494	4.94209	3.5701	2.68678	2.3461	[aba]	[abca]	[abcbcba]	[abcbcbca]
15	[ABABABCABABCABC]	P3M1	12.4038	38.2549	6	13.0976	17.8854	1	0.0545643	0.0427617	0.0271539	0.0176277	0.0140967	5.9776	4.98622	3.58159	2.66935	2.30944	[aba]	[abca]	[abcbca]	[abcbcbca]
15	[ABABABCABACABAC]	P3M1	12.3233	38.2137	6	13.1516	17.9079	1	0.0532925	0.0419694	0.0266636	0.0173627	0.0138823	5.71149	4.78177	3.44419	2.57625	2.23759	[aba]	[abca]	[abcba]	[abcbcbca]
15	[ABABABCABACBABC]	P-3M1	12.4204	38.5281	6	13.2483	17.9978	1	0.0551393	0.043173	0.0273268	0.0178174	0.0141883	6.11299	5.08843	3.651	2.71138	2.34219	[aba]	[abca]	[abcba]	[abcbcbca]
15	[ABABABCABCABCAC]	P3M1	12.403	38.3321	6	13.2449	17.9034	1	0.054406	0.0426753	0.0269793	0.0174842	0.0139465	6.00084	5.00504	3.59128	2.66329	2.29895	[aba]	[abca]	[abcbca]	[abcbcbca]
15	[ABABABCABCABCBC]	P3M1	12.4037	38.2763	6	13.2718	17.9004	1	0.0543806	0.042625	0.0269786	0.0174996	0.0139669	5.9838	4.98837	3.58005	2.6582	2.29452	[aba]	[abca]	[abcbca]	[abcbcbca]
15	[ABABABCABCACABC]	P3M1	12.3414	38.1498	6	13.0972	17.8852	1	0.0529281	0.0414479	0.0261108	0.016817	0.0133561	5.77436	4.82276	3.4597	2.56837	2.21423	[aba]	[abca]	[abcbca]	[abcbcbca]
15	[ABABABCABCACBAC]	P3M1	12.3384	38.168	6	13.1311	17.8854	1	0.0529063	0.0414369	0.0260597	0.0167876	0.0133153	5.77758	4.82507	3.45899	2.56492	2.20908	[aba]	[abca]	[abcba]	[abcbcbca]
15	[ABABABCABCBACBC]	P3M1	12.4095	38.5763	6	13.1305	17.8852	1	0.0547696	0.0428269	0.0270378	0.0175355	0.0139671	6.10796	5.08259	3.64042	2.69095	2.32103	[aba]	[abca]	[abcba]	[abcbcbca]
15	[ABABABCACACABAC]	P-3M1	12.3466	38.5514	6	13.6489	17.6838	1	0.0544303	0.0429208	0.0275355	0.0181251	0.0145788	5.84526	4.87448	3.51387	2.6451	2.30917	[aba]	[abca]	[abcba]	[abcbcbca]
15	[ABABABCACACBCBC]	P-3M1	12.3987	38.6821	6	13.5107	17.8073	1	0.0561197	0.0443547	0.0287147	0.0190536	0.0154096	6.03046	5.02788	3.64594	2.75237	2.40659	[aba]	[abca]	[abcbcba]	[abcbcbca]
15	[ABABABCACBACBAC]	P3M1	12.4029	38.6416	6	13.1311	17.8855	1	0.0544428	0.042577	0.0267907	0.0172939	0.0137456	6.11334	5.08296	3.63255	2.68215	2.30187	[aba]	[abca]	[abcba]	[abcbcbca]
15	[ABABABCACBCABAC]	P3M1	12.3227	38.217	6	13.1523	17.9084	1	0.0533277	0.041932	0.0266412	0.0173737	0.0138626	5.71261	4.77809	3.44392	2.57652	2.23851	[aba]	[abca]	[abcba]	[abcbcbca]
15	[ABABABCACBCACAC]	P3M1	12.3877	38.7266	6	13.1031	17.9368	1	0.055576	0.0438573	0.0281982	0.0186443	0.0149951	6.01111	5.00717	3.61888	2.72528	2.3731	[aba]	[abca]	[abcba]	[abcbcbca]
15	[ABABABCACBCACBC]	P-3M1	12.3815	38.4827	6	13.1515	17.9079	1	0.0550176	0.0432992	0.0276776	0.0181833	0.0146028	5.96436	4.97507	3.59117	2.69061	2.34071	[aba]	[abca]	[abcba]	[abcbcbca]
15	[ABABABCBABCABAC]	P-3M1	12.3848	38.3965	6	13.1533	17.9084	1	0.0552351	0.0434658	0.0278269	0.0183682	0.0146994	5.94431	4.95794	3.58336	2.69502	2.34913	[aba]	[abca]	[abcba]	[abcbcbca]
15	[ABABABCBABCBCAC]	P3M1	12.3121	38.2294	6	13.1119	17.9345	1	0.05383	0.0424944	0.0273262	0.0180395	0.0144702	5.64488	4.72242	3.42936	2.59878	2.27871	[aba]	[abcba]	[abcbca]	[abcbcbca]
15	[ABABABCBCACBCAC]	P-3M1	12.3705	38.5041	6	13.375	17.8839	1	0.0555645	0.0439944	0.0284123	0.0188951	0.0152062	5.8939	4.9221	3.57418	2.71365	2.37796	[aba]	[abcba]	[abcbca]	[abcbcbca]
15	[ABABABCBCBCACAC]	R-3M	12.388	38.7546	6	13.0472	17.9643	1	0.0565249	0.0448059	0.0291727	0.0195996	0.0158825	5.97152	4.98804	3.63301	2.76434	2.43194	[aba]	[abcbcbca]
15	[ABABACABABACABC]	P3M1	12.3243	38.2035	6	13.1265	17.9095	1	0.0533827	0.0419658	0.0267132	0.0174201	0.0138772	5.70967	4.77952	3.4443	2.57783	2.24107	[aba]	[abca]	[abcba]	[abcbcba]
15	[ABABACABABCBCAC]	P3M1	12.3131	38.2234	6	13.1034	17.9335	1	0.0538298	0.0425593	0.0273678	0.0180552	0.0144938	5.64078	4.72456	3.43029	2.60125	2.28083	[aba]	[abcba]	[abcbca]	[abcbcba]
15	[ABABACABACACABC]	P-3M1	12.3709	38.3895	6	13.1259	17.909	1	0.05425	0.0426024	0.0271752	0.01777	0.0141818	5.88705	4.91043	3.53591	2.64366	2.29274	[aba]	[abca]	[abcba]	[abcbcba]
15	[ABABACABACBACAC]	P3M1	12.3515	38.582	6	13.1272	17.9096	1	0.053574	0.0419667	0.0265755	0.0172291	0.0137271	5.90725	4.91611	3.51733	2.61083	2.25467	[aba]	[abca]	[abcba]	[abcbcba]
15	[ABABACABACBACBC]	P3M1	12.3378	38.176	6	13.1497	17.8832	1	0.0529003	0.0414267	0.0260531	0.0167692	0.0133144	5.78095	4.83202	3.46411	2.56118	2.20733	[aba]	[abca]	[abcba]	[abcbcba]
15	[ABABACABACBCABC]	P3M1	12.376	38.5504	6	13.1498	17.8831	1	0.0535791	0.0418624	0.0262579	0.0168579	0.0133861	6.01356	4.99807	3.56644	2.62472	2.24957	[aba]	[abca]	[abcba]	[abcbcba]
15	[ABABACABCABACAC]	P-3M1	12.3503	38.5679	6	13.1276	17.91	1	0.053544	0.0420036	0.0265434	0.0172166	0.0137141	5.90218	4.91099	3.51188	2.60735	2.25375	[aba]	[abca]	[abcba]	[abcbcba]
15	[ABABACABCABACBC]	P3M1	12.3374	38.1785	6	13.15	17.8832	1	0.0528969	0.0414263	0.0260651	0.0167617	0.0133131	5.78108	4.83131	3.46462	2.56145	2.20746	[aba]	[abca]	[abcba]	[abcbcba]
15	[ABABACABCABCABC]	P3M1	12.3563	38.1115	6	13.1152	17.8598	1	0.0523885	0.0407915	0.0253921	0.0160861	0.0126801	5.84698	4.87828	3.47893	2.54407	2.1738	[aba]	[abca]	[abcba]	[abcbcba]
15	[ABABACABCABCBAC]	P3M1	12.3376	38.1768	6	13.1507	17.8824	1	0.0529027	0.0414239	0.0260609	0.0167632	0.013312	5.78016	4.83028	3.46426	2.56074	2.20651	[aba]	[abca]	[abcba]	[abcbcba]
15	[ABABACABCACACBC]	P3M1	12.3242	38.205	6	13.1261	17.9093	1	0.0533506	0.0419685	0.0266974	0.0174301	0.0138937	5.7116	4.7761	3.44373	2.57982	2.24294	[aba]	[abca]	[abcba]	[abcbcba]
15	[ABABACABCACBABC]	P3M1	12.3377	38.1772	6	13.1494	17.8847	1	0.0529315	0.0414124	0.0260553	0.0167719	0.013304	5.78018	4.8289	3.46196	2.56486	2.20849	[aba]	[abca]	[abcba]	[abcbcba]
15	[ABABACABCACBCBC]	P-3M1	12.3558	38.4855	6	13.6142	17.728	1	0.0538476	0.0422323	0.0268185	0.0174695	0.0139612	5.88258	4.89469	3.51526	2.62324	2.27039	[aba]	[abca]	[abcba]	[abcbcba]
15	[ABABACABCBABABC]	P-3M1	12.409	38.6223	6	13.5656	17.695	1	0.0556932	0.0437406	0.0279616	0.0183923	0.0147795	6.07708	5.05944	3.65047	2.73052	2.37432	[aba]	[abca]	[abcba]	[abcbcba]
15	[ABABACABCBACABC]	P3M1	12.3375	38.1782	6	13.1489	17.8831	1	0.052901	0.0413895	0.026059	0.016762	0.0133148	5.77995	4.83049	3.46505	2.56203	2.20738	[aba]	[abca]	[abcba]	[abcbcba]
15	[ABABACACABABCAC]	P-3M1	12.3617	38.4626	6	13.5894	17.6817	1	0.0548213	0.0433435	0.0279445	0.0184722	0.0148923	5.84735	4.88074	3.53237	2.67228	2.33917	[aba]	[abca]	[abcbca]	[abcbcba]
15	[ABABACACABABCBC]	P3M1	12.3134	38.2214	6	13.0854	17.936	1	0.0538539	0.0425984	0.0273863	0.0181107	0.0145142	5.63851	4.72205	3.42835	2.60223	2.28255	[aba]	[abca]	[abcbca]	[abcbcba]
15	[ABABACACABCACBC]	P3M1	12.3241	38.2053	6	13.1258	17.9092	1	0.0533679	0.0419864	0.0266996	0.0174169	0.0139028	5.71152	4.77729	3.44593	2.58063	2.24349	[aba]	[abca]	[abcba]	[abcbcba]
15	[ABABACACBACBCBC]	P3M1	12.4075	38.6292	6	13.4946	17.6981	1	0.0556053	0.0437325	0.0279687	0.018385	0.0147812	6.07516	5.06461	3.65109	2.73068	2.37346	[aba]	[abca]	[abcbca]	[abcbcba]
15	[ABABACACBCBCABC]	P-3M1	12.3802	38.3715	6	13.4667	17.72	1	0.0544624	0.0428995	0.0273537	0.0179055	0.0143038	5.90471	4.92833	3.55312	2.65752	2.30712	[aba]	[abca]	[abcbca]	[abcbcba]
15	[ABABACBABABCABC]	P-3M1	12.3803	38.3309	6	13.4513	17.7392	1	0.0537331	0.0418704	0.0264067	0.0171186	0.0135586	5.93945	4.94242	3.5373	2.61416	2.25783	[aba]	[abca]	[abcbcba]
15	[ABABACBABACBCBC]	P3M1	12.4089	38.6328	6	13.0958	17.9092	1	0.055664	0.0438119	0.0280257	0.0184131	0.0148047	6.07437	5.06673	3.65394	2.73468	2.37507	[aba]	[abca]	[abcbca]	[abcbcba]
15	[ABABACBABCBACBC]	P3M1	12.419	38.5777	6	13.1483	17.8823	1	0.0550508	0.0431438	0.0272677	0.0176751	0.0141203	6.12855	5.10388	3.65918	2.71184	2.33314	[aba]	[abca]	[abcba]	[abcbcba]
15	[ABABACBACABACBC]	P3M1	12.418	38.5898	6	13.1478	17.8825	1	0.0550342	0.0430999	0.0272602	0.0176632	0.0141042	6.13622	5.11037	3.66125	2.71184	2.33243	[aba]	[abca]	[abcba]	[abcbcba]
15	[ABABACBACABCABC]	P3M1	12.4395	38.4254	6	13.1141	17.8588	1	0.0546224	0.0426323	0.0267118	0.0170985	0.0135702	6.17663	5.13808	3.67138	2.69275	2.30564	[aba]	[abca]	[abcba]	[abcbcba]
15	[ABABACBACBCACBC]	P3M1	12.3634	38.49	6	13.1474	17.8831	1	0.0533121	0.0416019	0.0260786	0.0167654	0.0132923	5.95703	4.94815	3.53057	2.60101	2.2336	[aba]	[abca]	[abcba]	[abcbcba]
15	[ABABACBCABCACBC]	P3M1	12.3376	38.1772	6	13.1491	17.8817	1	0.0529325	0.0414013	0.0260597	0.0167767	0.0133086	5.78506	4.83088	3.46322	2.5636	2.20908	[aba]	[abca]	[abcba]	[abcbcba]
15	[ABABCABABCABCAC]	P3M1	12.4194	38.5455	6	13.1036	17.8814	1	0.0551188	0.0431874	0.0273328	0.0177598	0.0141634	6.12181	5.10176	3.66051	2.71301	2.34191	[aba]	[abca]	[abcbca]
15	[ABABCABABCABCBC]	P3M1	12.3849	38.3606	6	13.1024	17.8811	1	0.0539032	0.042114	0.026563	0.0171898	0.01363	5.95991	4.96233	3.55143	2.63294	2.26897	[aba]	[abca]	[abcbca]
15	[ABABCABABCACBAC]	P3M1	12.4259	38.5301	6	13.5472	17.6788	1	0.0552713	0.0433194	0.0274567	0.0178963	0.0142863	6.13477	5.10766	3.6667	2.72155	2.34795	[aba]	[abca]	[abcba]	[abcbca]
15	[ABABCABABCBABAC]	P-3M1	12.3577	38.5383	6	13.132	17.9053	1	0.053884	0.0421984	0.0267955	0.0174505	0.0139254	5.9153	4.91914	3.53157	2.62616	2.27245	[aba]	[abca]	[abcba]	[abcbca]
15	[ABABCABACABACBC]	P3M1	12.4151	38.5989	6	13.1649	17.8799	1	0.0549619	0.0430382	0.0271771	0.0176229	0.0140286	6.12883	5.10448	3.65446	2.70688	2.32738	[aba]	[abca]	[abcba]	[abcbca]
15	[ABABCABACABCABC]	P3M1	12.4032	38.2736	6	13.3233	17.8579	1	0.053321	0.0414596	0.0258244	0.0164263	0.0129877	6.02484	5.00786	3.56318	2.60865	2.22905	[aba]	[abca]	[abcba]	[abcbca]
15	[ABABCABACABCBAC]	P3M1	12.3376	38.1835	6	13.1655	17.8821	1	0.0529075	0.0414287	0.0260629	0.016754	0.013327	5.78782	4.83603	3.46771	2.56292	2.20763	[aba]	[abca]	[abcba]	[abcbca]
15	[ABABCABACACBABC]	P3M1	12.3399	38.1684	6	13.1353	17.8808	1	0.0529584	0.0414893	0.0261031	0.0168235	0.013341	5.78241	4.8296	3.46296	2.56988	2.21308	[aba]	[abca]	[abcba]	[abcbca]
15	[ABABCABACACBCAC]	P3M1	12.3259	38.202	6	13.1324	17.9056	1	0.0534283	0.0420371	0.0267395	0.0174226	0.0139166	5.71822	4.78243	3.44884	2.58313	2.24653	[aba]	[abca]	[abcba]	[abcbca]
15	[ABABCABACBABCAC]	P3M1	12.3395	38.1694	6	13.1366	17.8813	1	0.0529621	0.0414936	0.0261034	0.0168138	0.013334	5.78469	4.832	3.46371	2.56887	2.214	[aba]	[abca]	[abcba]	[abcbca]
15	[ABABCABACBABCBC]	P3M1	12.384	38.4078	6	13.1359	17.8809	1	0.0540216	0.0422617	0.0266666	0.017239	0.0137381	5.97994	4.97994	3.56712	2.63925	2.27444	[aba]	[abca]	[abcba]	[abcbca]
15	[ABABCABACBACABC]	P3M1	12.4398	38.4912	6	13.1306	17.8559	1	0.0547976	0.0427876	0.0268143	0.0172107	0.0136629	6.20446	5.16126	3.68785	2.70867	2.31916	[aba]	[abca]	[abcba]	[abcbca]
15	[ABABCABACBACBAC]	P3M1	12.4295	38.4917	6	13.1324	17.8566	1	0.0544535	0.0424541	0.0265369	0.0169675	0.0134465	6.17526	5.13564	3.66276	2.68641	2.29594	[aba]	[abca]	[abcba]	[abcbca]
15	[ABABCABACBCABAC]	P3M1	12.3807	38.5003	6	13.5731	17.67	1	0.053663	0.0419424	0.0263113	0.0169457	0.0134381	6.00858	4.99744	3.56767	2.62702	2.25466	[aba]	[abca]	[abcba]	[abcbca]
15	[ABABCABACBCACBC]	P3M1	12.4114	38.6304	6	13.165	17.88	1	0.0547772	0.0428443	0.0270469	0.0174737	0.0139427	6.12987	5.10006	3.64998	2.6968	2.31968	[aba]	[abca]	[abcba]	[abcbca]
15	[ABABCABCABABCAC]	P3M1	12.4171	38.5588	6	13.1045	17.8828	1	0.0549518	0.043062	0.0272288	0.0176932	0.0140918	6.11169	5.09354	3.65126	2.70553	2.33649	[aba]	[abca]	[abcbca]
15	[ABABCABCABACABC]	P3M1	12.3923	38.4412	6	13.1293	17.8556	1	0.0532285	0.0413782	0.0256759	0.0163404	0.0128726	6.05701	5.03282	3.57626	2.60905	2.22587	[aba]	[abca]	[abcba]	[abcbca]
15	[ABABCABCABACBAC]	P3M1	12.4332	38.4468	6	13.1311	17.8565	1	0.0545711	0.0424802	0.0265927	0.0170479	0.0135028	6.17343	5.13222	3.66383	2.68648	2.30096	[aba]	[abca]	[abcba]	[abcbca]
15	[ABABCABCABCABAC]	P3M1	12.4159	38.5403	6	13.1312	17.8569	1	0.0539415	0.0420467	0.0261889	0.0166539	0.0132036	6.15533	5.11658	3.6372	2.66226	2.27055	[aba]	[abca]	[abcba]	[abcbca]
15	[ABABCABCABCACBC]	P3M1	12.4088	38.545	6	13.1311	17.8565	1	0.0538399	0.041859	0.026077	0.016568	0.0131013	6.138	5.09929	3.62651	2.64801	2.26277	[aba]	[abca]	[abcba]	[abcbca]
15	[ABABCABCABCBCAC]	P-3M1	12.4095	38.5951	6	13.1059	17.8825	1	0.0547792	0.042777	0.027033	0.0175206	0.0139485	6.10869	5.08134	3.63858	2.6925	2.32461	[aba]	[abca]	[abcbca]
15	[ABABCABCACABCBC]	P-3M1	12.4098	38.5168	6	13.1031	17.8816	1	0.0547328	0.042842	0.0270493	0.0175547	0.0140075	6.08667	5.06225	3.62668	2.68642	2.32168	[aba]	[abca]	[abcbca]
15	[ABABCABCACBABAC]	P3M1	12.382	38.4969	6	13.137	17.8815	1	0.0538174	0.0420005	0.0263857	0.0170171	0.0134994	6.00931	4.99493	3.56917	2.63329	2.26402	[aba]	[abca]	[abcba]	[abcbca]
15	[ABABCABCACBACBC]	P3M1	12.3557	38.1227	6	13.1307	17.8568	1	0.0525012	0.0408372	0.0254194	0.0161382	0.0127247	5.86045	4.88467	3.48114	2.55085	2.17863	[aba]	[abca]	[abcba]	[abcbca]
15	[ABABCABCACBCABC]	P-3M1	12.4486	38.3519	6	13.1292	17.8555	1	0.0547395	0.0427435	0.0268142	0.0172258	0.0136575	6.1726	5.13716	3.67028	2.70128	2.31352	[aba]	[abca]	[abcba]	[abcbca]
15	[ABABCABCACBCBAC]	P3M1	12.34	38.1669	6	13.1366	17.8811	1	0.0529546	0.0414505	0.0261051	0.0168114	0.0133476	5.78222	4.82863	3.46394	2.56777	2.21228	[aba]	[abca]	[abcba]	[abcbca]
15	[ABABCABCBABACBC]	P3M1	12.3397	38.1688	6	13.1359	17.881	1	0.0529693	0.0414784	0.0260854	0.0168112	0.0133488	5.78743	4.83156	3.46548	2.56826	2.21363	[aba]	[abca]	[abcba]	[abcbca]
15	[ABABCABCBABCBAC]	P3M1	12.3382	38.1807	6	13.1647	17.88	1	0.0528814	0.041411	0.0260386	0.0167384	0.0133245	5.79089	4.83567	3.46602	2.56347	2.20808	[aba]	[abca]	[abcba]	[abcbca]
15	[ABABCABCBACABAC]	P3M1	12.3381	38.181	6	13.1648	17.8801	1	0.0528664	0.0414444	0.0260444	0.0167438	0.0133195	5.78605	4.83589	3.46652	2.56137	2.20681	[aba]	[abca]	[abcba]	[abcbca]
15	[ABABCABCBACACBC]	P3M1	12.3397	38.1687	6	13.1351	17.8812	1	0.0529683	0.0414505	0.0260951	0.0168099	0.0133614	5.78606	4.83303	3.46596	2.56698	2.21513	[aba]	[abca]	[abcba]	[abcbca]
15	[ABABCABCBACBCAC]	P3M1	12.4034	38.5582	6	13.1363	17.8813	1	0.0545177	0.0426026	0.0269312	0.01738	0.013884	6.08444	5.06015	3.62137	2.67685	2.31184	[aba]	[abca]	[abcba]	[abcbca]
15	[ABABCABCBCABCAC]	P-3M1	12.432	38.4094	6	13.1034	17.8813	1	0.0553193	0.04341	0.0275808	0.0179725	0.0143982	6.09866	5.08408	3.65258	2.72136	2.35798	[aba]	[abca]	[abcbca]
15	[ABABCABCBCACBAC]	P-3M1	12.429	38.5005	6	13.5677	17.6894	1	0.0553937	0.0434429	0.0275712	0.0179513	0.0143096	6.12909	5.10861	3.67139	2.72628	2.35392	[aba]	[abca]	[abcba]	[abcbca]
15	[ABABCACABABCBAC]	P3M1	12.4086	38.6445	6	13.1319	17.9056	1	0.0555914	0.043731	0.0279374	0.0183303	0.0147374	6.08063	5.06958	3.65284	2.73029	2.37072	[aba]	[abca]	[abcba]	[abcbca]
15	[ABABCACABACABAC]	P-3M1	12.3618	38.5282	6	13.1591	17.9041	1	0.0541058	0.0424787	0.0269873	0.0175448	0.0140204	5.93209	4.94178	3.5465	2.63612	2.28168	[aba]	[abca]	[abcba]	[abcbca]
15	[ABABCACABACACBC]	P3M1	12.3257	38.2033	6	13.1314	17.9056	1	0.0534132	0.0419986	0.0267397	0.0174342	0.0139355	5.71569	4.77815	3.4477	2.58444	2.24571	[aba]	[abca]	[abcba]	[abcbca]
15	[ABABCACABCBACBC]	P-3M1	12.42	38.5832	6	13.5894	17.6672	1	0.0551101	0.0431786	0.0273328	0.0177597	0.0141883	6.13165	5.10467	3.66168	2.71483	2.34003	[aba]	[abca]	[abcba]	[abcbca]
15	[ABABCACBABCABAC]	P3M1	12.4127	38.6083	6	13.1663	17.8805	1	0.0548014	0.0428731	0.0270439	0.0175135	0.0139305	6.12633	5.09869	3.6481	2.69939	2.31859	[aba]	[abca]	[abcba]	[abcbca]
15	[ABABCACBABCACBC]	P3M1	12.411	38.6328	6	13.1655	17.8804	1	0.0547317	0.0427756	0.0269885	0.0174737	0.0139072	6.12722	5.10041	3.64922	2.693	2.3181	[aba]	[abca]	[abcba]	[abcbca]
15	[ABABCACBABCBCAC]	P3M1	12.3253	38.2051	6	13.1326	17.9059	1	0.0534161	0.0420332	0.0267488	0.0174649	0.0139341	5.71517	4.77766	3.44673	2.58605	2.2479	[aba]	[abca]	[abcba]	[abcbca]
15	[ABABCACBACBACBC]	P-3M1	12.384	38.447	6	13.3082	17.8562	1	0.0530148	0.0411985	0.0255235	0.0161768	0.0127578	6.04099	5.01269	3.55764	2.59324	2.21435	[aba]	[abca]	[abcba]	[abcbca]
15	[ABABCACBCABCBAC]	P3M1	12.3375	38.1837	6	13.1662	17.8804	1	0.0529019	0.0414282	0.0260396	0.0167614	0.0133248	5.78757	4.83324	3.46483	2.56299	2.20864	[aba]	[abca]	[abcba]	[abcbca]
15	[ABABCACBCACABAC]	P3M1	12.3242	38.2146	6	13.1603	17.9045	1	0.0533448	0.0419984	0.0266768	0.0173773	0.0138736	5.71707	4.78073	3.4469	2.57972	2.24008	[aba]	[abca]	[abcba]	[abcbca]
15	[ABABCACBCACBCAC]	P3M1	12.4032	38.6702	6	13.1596	17.9043	1	0.0552738	0.0434194	0.0276902	0.0181375	0.0145338	6.07564	5.06231	3.64534	2.71447	2.35566	[aba]	[abca]	[abcba]	[abcbca]
15	[ABABCACBCBABCAC]	P-3M1	12.3732	38.5087	6	13.1321	17.9056	1	0.0544107	0.0427143	0.0271783	0.0177325	0.0141842	5.95542	4.95728	3.55991	2.65934	2.30152	[aba]	[abca]	[abcba]	[abcbca]
15	[ABABCBABCABCBAC]	P3M1	12.3377	38.1825	6	13.167	17.8794	1	0.0529131	0.0414389	0.0260575	0.0167566	0.0133194	5.79176	4.83693	3.46658	2.56348	2.20826	[aba]	[abca]	[abcba]	[abcbca]
15	[ABABCBABCACBCAC]	P-3M1	12.3618	38.5158	6	13.1608	17.9045	1	0.0539723	0.0423321	0.0268568	0.0175182	0.0139907	5.92458	4.92336	3.53034	2.62992	2.28071	[aba]	[abca]	[abcba]	[abcbca]
15	[ABABCBABCBACBAC]	P3M1	12.3381	38.1801	6	13.1665	17.8802	1	0.0529051	0.0414403	0.0260519	0.0167416	0.0133262	5.79235	4.83654	3.46692	2.56274	2.20721	[aba]	[abca]	[abcba]	[abcbca]
15	[ABABCBACABACBAC]	P3M1	12.383	38.4993	6	13.1667	17.8803	1	0.053824	0.0420117	0.0263838	0.01701	0.013473	6.01521	5.00179	3.57065	2.63243	2.26267	[aba]	[abca]	[abcba]	[abcbca]
15	[ABABCBACBACBCAC]	P-3M1	12.395	38.3065	6	13.4926	17.6577	1	0.0541007	0.0423812	0.0267657	0.0172992	0.0138011	5.97913	4.98464	3.56982	2.64335	2.2782	[aba]	[abca]	[abcba]	[abcbca]
15	[ABABCBACBCACBAC]	P-3M1	12.3831	38.4786	6	13.1668	17.8801	1	0.0538294	0.042088	0.0264377	0.0170542	0.0135281	6.01433	4.9993	3.56804	2.63519	2.26227	[aba]	[abca]	[abcba]	[abcbca]
15	[ABACABACABACABC]	P-3M1	12.3845	38.3699	6	13.194	17.8788	1	0.053811	0.0421035	0.0265164	0.017097	0.013584	5.96878	4.97495	3.56154	2.62815	2.25971	[aba]	[abca]	[abcba]
15	[ABACABACABCACBC]	P3M1	12.3362	38.1951	6	13.1944	17.8789	1	0.0528336	0.0413957	0.0260181	0.0167236	0.0132787	5.79043	4.83866	3.46664	2.55947	2.20187	[aba]	[abca]	[abcba]
15	[ABACABACBABCABC]	P3M1	12.4254	38.5312	6	13.5012	17.6705	1	0.0542892	0.0422549	0.0263803	0.0168481	0.0133268	6.1839	5.13827	3.65802	2.68028	2.2838	[aba]	[abca]	[abcba]
15	[ABACABCABACBABC]	P3M1	12.4274	38.5394	6	13.1631	17.8552	1	0.0544408	0.0424214	0.026459	0.016954	0.0133637	6.19193	5.1477	3.6677	2.68974	2.29498	[aba]	[abca]	[abcba]
15	[ABACABCABCBACBC]	P3M1	12.4266	38.5606	6	13.1633	17.8555	1	0.054397	0.0423942	0.0264463	0.0169154	0.0133808	6.19399	5.14882	3.66734	2.69042	2.29336	[aba]	[abca]	[abcba]
15	[ABACABCBABCACBC]	R-3M	12.4066	38.6548	6	13.1947	17.8792	1	0.0545545	0.0425906	0.0267791	0.0173326	0.0137317	6.12735	5.09372	3.64006	2.68471	2.30515	[aba]	[abca]	[abcba]
15	[ABACABCBACBACBC]	P-3M1	12.3791	38.4844	6	13.3613	17.8216	1	0.0529548	0.0411115	0.0254304	0.0161294	0.0126995	6.04683	5.01561	3.55991	2.5916	2.20871	[aba]	[abca]	[abcba]
15	[ABACBABCACBACBC]	P-3M1	12.4254	38.5176	6	13.5806	17.653	1	0.0542828	0.0423327	0.0264196	0.0168677	0.0133662	6.16979	5.13128	3.6544	2.67986	2.28498	[aba]	[abca]	[abcba]
15	[ABACBACBACBACBC]	P-3M1	12.4212	38.1638	6	12.513	18.6611	1	0.0526253	0.0407256	0.0249484	0.015658	0.0122359	6.08303	5.04831	3.56699	2.5812	2.18309	[aba]	[abca]	[abcba]
15	[ABACBACBACBCABC]	P-3M1	12.4536	38.3641	6	13.1166	17.8315	1	0.0539342	0.0418372	0.0258138	0.0162975	0.0128242	6.2465	5.17985	3.67398	2.66697	2.26407	[aba]	[abca]	[abcba]
15	[ABACBACBCABACBC]	P-3M1	12.4199	38.5901	6	13.1643	17.856	1	0.0542848	0.0421135	0.026281	0.0168395	0.0132482	6.18624	5.1402	3.65855	2.67394	2.28344	[aba]	[abca]	[abcba]
16	[AABAABAABAABAABB]	P-6M2	13.0009	40.2119	12	17.7783	16.3094	0.25	0.104307	0.0863869	0.0614305	0.0449288	0.0382692	9.68097	8.29243	6.48389	5.30165	4.79108	[aa]	[aba]	[abba]
16	[AABAABAABAABABAB]	P-6M2	12.704	40.6979	12	17.0152	16.8763	0.5	0.0839821	0.0692389	0.0483649	0.0346471	0.0291147	7.74619	6.67849	5.23136	4.25584	3.84411	[aa]	[aba]	[abba]
16	[AABAABAABAABBABB]	P-6M2	13.0011	40.2182	12	17.8496	16.3064	0.25	0.103894	0.0859508	0.0611476	0.0446811	0.038078	9.75393	8.26194	6.46744	5.28039	4.77743	[aa]	[aba]	[abba]
16	[AABAABAABABAABAB]	P-6M2	12.717	40.5755	12	16.5012	16.8932	0.5	0.0850594	0.070403	0.0493474	0.0354413	0.02983	7.76716	6.70303	5.27009	4.30874	3.89418	[aa]	[aba]	[abba]
16	[AABAABAABABABABB]	P3M1	12.6624	40.8828	12	17.7049	17.0036	0.5	0.0805007	0.0659416	0.0456999	0.0324041	0.0270781	7.5701	6.51576	5.06018	4.08262	3.67937	[aa]	[aba]	[abba]
16	[AABAABAABABABBAB]	P3M1	12.7144	40.5977	12	16.6015	16.8906	0.5	0.0848695	0.0701302	0.0491963	0.0353016	0.0297202	7.75845	6.69659	5.26251	4.30001	3.88545	[aa]	[aba]	[abba]
16	[AABAABAABABBAABB]	P3M1	12.9813	40.3069	12	18.4827	16.3199	0.25	0.101613	0.084193	0.0597031	0.0435062	0.0370471	9.53155	8.11565	6.35622	5.17765	4.68117	[aa]	[aba]	[abba]
16	[AABAABAABBAABABB]	P3M1	12.9816	40.3191	12	18.5786	16.3145	0.25	0.101298	0.083765	0.0593919	0.0432276	0.0367699	9.59743	8.095	6.34121	5.16404	4.66664	[aa]	[aba]	[abba]
16	[AABAABAABBABBABB]	P63/MMC	13.001	40.2172	12	17.846	16.3071	0.25	0.103901	0.085938	0.0612999	0.0446877	0.0381176	9.74452	8.24871	6.48207	5.29141	4.78185	[aa]	[aba]	[abba]
16	[AABAABABAABABABB]	P3M1	12.6788	40.738	12	17.1465	17.0091	0.5	0.0817719	0.0672404	0.0468523	0.033415	0.0279809	7.58587	6.54061	5.10007	4.1485	3.74279	[aa]	[aba]	[abba]
16	[AABAABABAABABBAB]	P3M1	12.7246	40.5131	12	16.2493	16.8989	0.5	0.0857887	0.0708797	0.0499212	0.0359474	0.0302353	7.77958	6.71967	5.29497	4.34377	3.92306	[aa]	[aba]	[abba]
16	[AABAABABAABBAABB]	P3M1	12.95	40.4809	12	19.4618	16.3284	0.25	0.0984211	0.0813129	0.0574905	0.0417129	0.0353591	9.34002	7.92191	6.19234	5.03563	4.54441	[aa]	[aba]	[abba]
16	[AABAABABAABBABAB]	P3M1	12.6779	40.7625	12	17.2121	16.9917	0.5	0.0816964	0.0670721	0.0467055	0.0332758	0.0278296	7.58581	6.54647	5.10181	4.14326	3.73572	[aa]	[aba]	[abba]
16	[AABAABABAACAACAC]	P63MC	12.7177	40.5879	8	16.37	16.8864	0.5	0.0853494	0.070596	0.0496207	0.0356641	0.0299995	7.7805	6.71818	5.28353	4.32274	3.91085	[aa]	[aba]	[abba]	[abbcbbcbcbba]
16	[AABAABABAACACAAC]	P-3M1	12.7175	40.5852	8	16.3563	16.8876	0.5	0.0853662	0.0706132	0.0495611	0.0356316	0.0300113	7.77957	6.72012	5.27841	4.3196	3.90796	[aa]	[aba]	[abba]	[abbcbbcbcbba]
16	[AABAABABABAABABB]	P3M1	12.6762	40.7689	12	17.2876	17.0086	0.5	0.0816046	0.0671385	0.0467353	0.0332743	0.0278773	7.58648	6.5433	5.0961	4.14072	3.73472	[aa]	[aba]	[abba]
16	[AABAABABABAABBAB]	P3M1	12.675	40.7926	12	17.349	16.9917	0.5	0.0814537	0.0669057	0.0465177	0.0331467	0.0276949	7.58523	6.54597	5.09525	4.1332	3.72669	[aa]	[aba]	[abba]
16	[AABAABABABABAABB]	P3M1	12.6274	41.0175	12	18.1924	17.1172	0.5	0.0779492	0.0635848	0.0437436	0.0308005	0.0256438	7.42725	6.38029	4.9372	3.95517	3.55404	[aa]	[aba]	[abba]
16	[AABAABABABABABAB]	P-6M2	12.4637	41.0106	12	15.5094	17.4527	0.75	0.0663834	0.0537946	0.0364101	0.025201	0.0207841	6.44554	5.49052	4.16325	3.30761	2.96624	[aa]	[aba]	[abba]
16	[AABAABABABABBABB]	P-3M1	12.6649	40.8605	12	17.6609	17.0247	0.5	0.0806934	0.0662727	0.0459554	0.0325952	0.0272253	7.57248	6.52376	5.07497	4.10141	3.68579	[aa]	[aba]	[abba]
16	[AABAABABABBABABB]	P3M1	12.6786	40.7381	12	17.1454	17.009	0.5	0.0818067	0.06724	0.0468601	0.0334366	0.0279928	7.58583	6.54367	5.10037	4.14927	3.74193	[aa]	[aba]	[abba]
16	[AABAABABABBABBAB]	P-3M1	12.7157	40.6043	12	16.6286	16.8839	0.5	0.0850634	0.0700829	0.0492206	0.0352965	0.0297844	7.7655	6.70538	5.26941	4.29505	3.88039	[aa]	[aba]	[abba]
16	[AABAABABBAABAABB]	P3M1	12.9811	40.3142	12	18.5506	16.3176	0.25	0.101277	0.0837228	0.0594551	0.0433028	0.0367852	9.59584	8.09055	6.33753	5.16753	4.66816	[aa]	[aba]	[abba]
16	[AABAABABBAABBABB]	P3M1	12.9812	40.3141	12	18.549	16.3174	0.25	0.10129	0.0838166	0.0594218	0.0432689	0.0368037	9.59225	8.09304	6.33069	5.16566	4.66681	[aa]	[aba]	[abba]
16	[AABAABABBABABABB]	P3M1	12.6759	40.7728	12	17.2962	17.0052	0.5	0.0815986	0.0670132	0.0466452	0.0332494	0.0278039	7.58823	6.54527	5.09804	4.1399	3.73205	[aa]	[aba]	[abba]
16	[AABAABABBABABBAB]	P-6M2	12.7241	40.5135	12	16.2433	16.9001	0.5	0.0857129	0.0709105	0.0498941	0.0359434	0.0302301	7.78295	6.71603	5.29339	4.34333	3.92171	[aa]	[aba]	[abba]
16	[AABAABABBABBAABB]	P-3M1	12.9809	40.3003	12	18.4498	16.3239	0.25	0.101628	0.0841678	0.0597217	0.0435485	0.037013	9.52281	8.12593	6.34687	5.17803	4.68137	[aa]	[aba]	[abba]
16	[AABAABABCBCCBCCB]	P-3M1	12.7237	40.6098	8	16.888	16.8608	0.5	0.0827553	0.0679974	0.0470885	0.033408	0.0279889	7.82682	6.73189	5.21874	4.20271	3.77039	[aa]	[aba]	[abba]	[abcbccbccba]
16	[AABAABABCCBCCBCB]	P63MC	12.7341	40.5146	8	16.5006	16.873	0.5	0.0837968	0.0687692	0.0477866	0.0339927	0.0284622	7.87333	6.77022	5.26743	4.24723	3.81102	[aa]	[aba]	[abba]	[abcbccbccba]
16	[AABAABACAACAACAB]	P63/MMC	12.7453	40.4629	8	16.3517	16.8647	0.5	0.0847147	0.0696057	0.0486334	0.0346508	0.029003	7.9046	6.79621	5.31677	4.30574	3.85916	[aa]	[aba]	[abba]	[abcbbcbbcba]
16	[AABAABBAABABAABB]	P-6M2	12.9506	40.4962	12	19.5682	16.3211	0.25	0.0982161	0.0809711	0.0572378	0.0415065	0.0351513	9.41638	7.90765	6.17867	5.02657	4.53559	[aa]	[aba]	[abba]
16	[AABAABBAABBABABB]	P3M1	12.9497	40.4984	12	19.5724	16.3222	0.25	0.0980336	0.0809209	0.0571076	0.0414173	0.0350531	9.40388	7.90558	6.16949	5.01647	4.52879	[aa]	[aba]	[abba]
16	[AABAABBABAABBABB]	P-3M1	12.9811	40.3291	12	18.6556	16.3118	0.25	0.100757	0.0832846	0.0590161	0.0429562	0.0364242	9.67403	8.05715	6.31615	5.14748	4.65048	[aa]	[aba]	[abba]
16	[AABAABBABABABABB]	P-6M2	12.6217	41.0505	12	18.3289	17.136	0.5	0.0773353	0.0630964	0.0433045	0.0304543	0.0252613	7.40831	6.36416	4.91026	3.9329	3.52832	[aa]	[aba]	[abba]
16	[AABAACAABAACACAC]	P-6M2	12.7114	40.6804	8	16.7191	16.8644	0.5	0.0849677	0.0702401	0.0491717	0.035277	0.0297445	7.79042	6.72789	5.27042	4.29683	3.88969	[aa]	[aba]	[abbcbba]	[abbcbcbcbba]
16	[AABAACAABAACCBCC]	P-6M2	13.0046	40.2398	8	17.5471	16.2887	0.25	0.104959	0.0868216	0.0618771	0.0453489	0.0386484	9.81428	8.30629	6.51844	5.32591	4.8193	[aa]	[aba]	[abbcca]	[abbcbba]
16	[AABAACAABABAACAC]	P-3M1	12.7173	40.5863	8	16.1986	16.8877	0.5	0.0855481	0.0707897	0.0497235	0.0357516	0.0301384	7.78815	6.72664	5.28397	4.32665	3.9162	[aa]	[aba]	[abbcbba]	[abbcbcbba]
16	[AABAACAABACAABAC]	P-3M1	12.7429	40.4724	8	16.0449	16.8672	0.5	0.084844	0.0698028	0.0488179	0.0347955	0.029154	7.90035	6.79599	5.31549	4.3082	3.86872	[aa]	[aba]	[abbcba]	[abbcbba]
16	[AABAACABAACAABAC]	P63/MMC	12.7431	40.4772	8	16.0594	16.8649	0.5	0.0849037	0.0698227	0.0488326	0.0348199	0.0291748	7.9055	6.80026	5.32226	4.31376	3.87124	[aa]	[aba]	[abbcba]	[abbcbba]
16	[AABAACACACACACAC]	P-6M2	12.4672	40.999	8	15.405	17.446	0.75	0.0666376	0.0540074	0.0365673	0.0253743	0.0209317	6.45809	5.50279	4.17602	3.32048	2.97914	[aa]	[aba]	[abbcbba]	[abbcbcbcbcbcbcbba]
16	[AABAACCBBAACCBCC]	P-3M1	13.2046	39.9223	8	18.1691	15.9249	0.125	0.113919	0.0944549	0.067271	0.0495496	0.0423991	10.5911	9.3784	7.1555	5.81514	5.25172	[aa]	[aba]	[abbcca]	[abbcbba]
16	[AABABAABABAABABB]	P3M1	12.6887	40.6654	12	16.837	17	0.5	0.0825577	0.0680486	0.0474723	0.0339988	0.0284952	7.60399	6.56426	5.12601	4.18628	3.78333	[aa]	[aba]	[abba]
16	[AABABAABABABAABB]	P3M1	12.6441	40.8829	12	17.6756	17.0955	0.5	0.079171	0.0647953	0.0447759	0.0316907	0.0264692	7.45014	6.41659	4.97701	4.01142	3.61929	[aa]	[aba]	[abba]
16	[AABABAABABABABAB]	P-6M2	12.4956	40.8769	12	15.0233	17.4223	0.75	0.0688255	0.0559205	0.0382992	0.0268485	0.0222607	6.52004	5.56538	4.26249	3.41949	3.08544	[aa]	[aba]	[abba]
16	[AABABAABABBABABB]	P-3M1	12.6888	40.6677	12	16.8504	16.9964	0.5	0.0826708	0.0678776	0.0475117	0.0339013	0.028441	7.61665	6.56051	5.14284	4.18681	3.77013	[aa]	[aba]	[abba]
16	[AABABAABBABABABB]	P-6M2	12.6384	40.9333	12	17.7886	17.1165	0.5	0.078547	0.0642521	0.0442499	0.0312075	0.0260617	7.44668	6.40306	4.95395	3.98396	3.58769	[aa]	[aba]	[abba]
16	[AABABAABCCBCBCCB]	P63/MMC	12.7195	40.5536	8	16.5393	16.8954	0.5	0.0820186	0.06731	0.0465617	0.0330492	0.0276516	7.76157	6.65802	5.15133	4.14771	3.72261	[aa]	[aba]	[abba]	[abccbcbccba]
16	[AABABAACACAABBCC]	P-3M1	12.7783	40.7334	8	18.6347	16.8393	0.375	0.0878519	0.0723684	0.0506674	0.0362912	0.030498	8.21921	7.06461	5.53029	4.4927	4.04981	[aa]	[aba]	[abbcca]	[abbcbcbba]
16	[AABABAACACACACAC]	P-6M2	12.4944	40.8816	8	14.8498	17.4192	0.75	0.0688745	0.0559531	0.0383493	0.0268758	0.0222636	6.52462	5.56735	4.26474	3.4215	3.08718	[aa]	[aba]	[abbcbcbba]	[abbcbcbcbcbcbba]
16	[AABABAACBBABABBC]	P63/MMC	12.7218	40.5551	8	16.2328	16.8888	0.5	0.0824859	0.0675205	0.0468317	0.0332837	0.0279138	7.77577	6.67769	5.17649	4.16566	3.74364	[aa]	[aba]	[abbca]+L1131	[abbcbcbba]
16	[AABABABAABABABAB]	P-6M2	12.496	40.8334	12	14.8594	17.4152	0.75	0.0687454	0.0559183	0.0382689	0.0268747	0.0222706	6.50361	5.55061	4.25272	3.41676	3.08607	[aa]	[aba]	[abba]
16	[AABABABAACACACAC]	P-6M2	12.494	40.8451	8	14.6838	17.4135	0.75	0.0687613	0.0559493	0.0383121	0.0268025	0.0223147	6.50137	5.55164	4.25323	3.41526	3.08558	[aa]	[aba]	[abbcbcbcbba]	[abbcbcbcbcbba]
16	[AABABABABABABABB]	P-3M1	12.4429	41.1009	12	15.7511	17.5832	0.75	0.0650057	0.0526077	0.0353417	0.0243296	0.0199928	6.37218	5.42915	4.09381	3.24244	2.89884	[aa]	[aba]	[abba]
16	[AABABABABABABBAB]	P-3M1	12.4884	40.9424	12	15.2008	17.4223	0.75	0.0679046	0.0552935	0.0376763	0.0262669	0.0217038	6.49349	5.56274	4.233	3.38877	3.0392	[aa]	[aba]	[abba]
16	[AABABABABABABBCC]	P-3M1	12.5105	41.1733	8	17.3026	17.4255	0.625	0.0698768	0.0566403	0.0383676	0.0265656	0.0218861	6.81114	5.83204	4.45207	3.5198	3.14668	[aa]	[aba]	[abbcca]	[abbcbcbcbcbcbcca]
16	[AABABABABABBAABB]	P-3M1	12.5899	41.1526	12	18.6873	17.1975	0.5	0.0752201	0.061189	0.0416817	0.0290739	0.0241147	7.29945	6.25781	4.79731	3.82378	3.43778	[aa]	[aba]	[abba]
16	[AABABABABABBABAB]	P-3M1	12.4947	40.8416	12	14.9103	17.4213	0.75	0.0685296	0.0558698	0.0382556	0.0267806	0.0221989	6.48298	5.55341	4.25641	3.4149	3.07179	[aa]	[aba]	[abba]
16	[AABABABABACAABAC]	P3M1	12.5014	40.8359	8	14.8534	17.3851	0.75	0.0675878	0.0547704	0.0370811	0.0256445	0.0212312	6.56274	5.60374	4.25145	3.36738	3.00806	[aa]	[aba]	[abbcba]	[abbcbcbcbcba]
16	[AABABABABBAABABB]	P-3M1	12.6353	40.9685	12	17.9349	17.1224	0.5	0.0782311	0.0641115	0.0441622	0.0311377	0.0258662	7.43087	6.40457	4.94846	3.98996	3.57748	[aa]	[aba]	[abba]
16	[AABABABABBAABBAB]	P3M1	12.6411	40.9182	12	17.8342	17.0999	0.5	0.078993	0.0645828	0.044625	0.0315266	0.026324	7.45828	6.41453	4.96997	4.01037	3.60845	[aa]	[aba]	[abba]
16	[AABABABABBABABAB]	P63/MMC	12.496	40.8292	12	14.8423	17.416	0.75	0.0686329	0.0559496	0.0383682	0.0268407	0.0222468	6.48487	5.55494	4.2613	3.41693	3.07324	[aa]	[aba]	[abba]
16	[AABABABABBCBCCAC]	P-3M1	12.5983	40.7399	8	15.5648	17.142	0.625	0.0767145	0.0629976	0.0438026	0.0311114	0.0260368	7.07335	6.0998	4.73721	3.85775	3.48293	[aa]	[aba]	[abbcbcca]	[abbcbcbcbcca]
16	[AABABABABCACACAC]	P-3M1	12.39	40.9205	8	14.0384	17.6464	0.875	0.0602781	0.0483768	0.0321856	0.0218997	0.0178979	6.02271	5.08897	3.79349	2.96212	2.63768	[aa]	[aba]	[abca]	[abbcbcbcbca]
16	[AABABABACBACACAC]	P-3M1	12.3972	40.911	8	14.0405	17.6392	0.875	0.0596801	0.0476899	0.0314324	0.0211471	0.0172405	6.08109	5.12695	3.79971	2.93621	2.59834	[aa]	[aba]	[abca]	[abbcbcbcba]
16	[AABABABACCBCBCBC]	P63MC	12.5006	40.8236	8	14.7261	17.4082	0.75	0.067531	0.0547142	0.0370763	0.0256245	0.0212141	6.55607	5.6002	4.24813	3.35962	3.00291	[aa]	[aba]	[abbca]	[abbcbcbcba]
16	[AABABABBAABABBAB]	P3M1	12.6865	40.687	12	16.9398	16.9999	0.5	0.0823729	0.0678447	0.0473356	0.033841	0.0283484	7.60502	6.55992	5.12609	4.17938	3.77411	[aa]	[aba]	[abba]
16	[AABABABBAABBAABB]	P-3M1	12.9129	40.6892	12	20.555	16.3386	0.25	0.0950824	0.0781971	0.0550076	0.0396297	0.0334764	9.13371	7.7427	6.02161	4.8779	4.38727	[aa]	[aba]	[abba]
16	[AABABABBAABBABAB]	P-6M2	12.6439	40.8696	12	17.6215	17.1012	0.5	0.0791028	0.0647988	0.044819	0.031684	0.0264781	7.43927	6.40969	4.97047	4.01809	3.61761	[aa]	[aba]	[abba]
16	[AABABABBAACACACC]	P63MC	12.643	40.9218	8	17.7947	17.1029	0.5	0.0788158	0.064514	0.0444916	0.0314316	0.0262521	7.45403	6.41791	4.96542	3.99787	3.60517	[aa]	[aba]	[abba]	[abbcbcbccbba]
16	[AABABABBAACCACAC]	P-3M1	12.6416	40.8853	8	17.5655	17.1019	0.5	0.0790764	0.0647069	0.044748	0.0316549	0.0264272	7.43731	6.40399	4.9685	4.0164	3.61523	[aa]	[aba]	[abba]	[abbcbcbccbba]
16	[AABABABBABAABBAB]	P-3M1	12.6863	40.6822	12	16.9241	17.0035	0.5	0.0825374	0.0677872	0.047424	0.0338062	0.0283569	7.61374	6.5584	5.13443	4.1784	3.76183	[aa]	[aba]	[abba]
16	[AABABABBCBCBCCAC]	P-3M1	12.5997	40.6952	8	15.3285	17.1577	0.625	0.0767674	0.0631195	0.0439065	0.03122	0.0261292	7.06207	6.091	4.73103	3.86054	3.48908	[aa]	[aba]	[abbcbcca]	[abbcbcbcca]
16	[AABABABBCCAABBCC]	P-3M1	12.9343	40.6462	8	20.4465	16.3017	0.25	0.096513	0.0795303	0.0560553	0.0405119	0.0343237	9.25274	7.83817	6.10693	4.95597	4.46977	[aa]	[aba]	[abbcca]	[abbcbcbcca]
16	[AABABABCBBABABAC]	P63MC	12.5091	40.7697	8	14.6457	17.3843	0.75	0.0681995	0.0553465	0.0375764	0.026107	0.0215957	6.56829	5.60914	4.27144	3.3961	3.04037	[aa]	[aba]	[abbcba]	[abbcbcbca]
16	[AABABABCBCBCACAC]	P-3M1	12.4077	40.8816	8	13.9843	17.6745	0.875	0.0612694	0.0491996	0.0328547	0.0225174	0.0184264	6.0694	5.13829	3.83845	3.01189	2.69329	[aa]	[aba]	[abcbcbca]	[abbcbcbca]
16	[AABABACAABABACAC]	P3M1	12.5101	40.7875	8	14.6681	17.3676	0.75	0.0682759	0.055385	0.037631	0.0261294	0.0216605	6.5745	5.61362	4.27547	3.40054	3.04605	[aa]	[aba]	[abbcba]	[abbcbcba]
16	[AABABACACAACCABB]	P-3M1	12.6412	40.9681	8	18.2467	17.0928	0.5	0.0765242	0.0621752	0.0423512	0.0295048	0.0244925	7.48808	6.41466	4.90244	3.89439	3.48312	[aa]	[aba]	[abba]	[abcbcbbccba]
16	[AABABACACCBCBCAC]	P63MC	12.5091	40.7936	8	14.6513	17.3659	0.75	0.0682659	0.0553678	0.0376397	0.0261775	0.0216568	6.57357	5.61432	4.27617	3.40201	3.04492	[aa]	[aba]	[abbcbca]	[abbcbcba]
16	[AABABACCAACACABB]	P63MC	12.6534	40.85	8	17.695	17.117	0.5	0.0773702	0.0629944	0.0429893	0.0300062	0.0249318	7.51394	6.44717	4.94524	3.9342	3.5221	[aa]	[aba]	[abba]	[abcbcbbccba]
16	[AABABBAABABBAABB]	P-3M1	12.9578	40.4317	12	19.2992	16.3288	0.25	0.0984515	0.0813294	0.0574179	0.0416195	0.0353211	9.45454	7.9177	6.18719	5.03253	4.54372	[aa]	[aba]	[abba]
16	[AABABBAABBAABBAB]	P-6M2	12.9582	40.4057	12	19.1578	16.3385	0.25	0.0987847	0.0817125	0.0578824	0.0420111	0.0356759	9.35215	7.94395	6.2025	5.05353	4.56531	[aa]	[aba]	[abba]
16	[AABABBAABBABAABB]	P63/MMC	12.9588	40.4292	12	19.2933	16.3274	0.25	0.0985821	0.0814644	0.05751	0.0417344	0.0354262	9.44919	7.93017	6.19282	5.0412	4.54982	[aa]	[aba]	[abba]
16	[AABABBABAACACCAC]	P63/MMC	12.7288	40.4681	8	15.8299	16.9064	0.5	0.0863845	0.0714262	0.0504672	0.0363628	0.0306357	7.79888	6.72991	5.31844	4.37475	3.9499	[aa]	[aba]	[abba]	[abbcbccbcbba]
16	[AABABBABCBBCBCCB]	P-3M1	12.7389	40.4368	8	16.1601	16.8932	0.5	0.0839208	0.0688582	0.04798	0.0342544	0.0286558	7.83646	6.72932	5.24696	4.24892	3.81059	[aa]	[aba]	[abba]	[abcbbcbccba]
16	[AABABBABCCBCBBCB]	P63MC	12.7446	40.3842	8	15.9643	16.8996	0.5	0.0844035	0.0693852	0.0483812	0.0345483	0.0289301	7.86639	6.75283	5.2735	4.27427	3.83433	[aa]	[aba]	[abba]	[abcbbcbccba]
16	[AABABBCAABCCABBC]	P-3M1	12.9008	40.1524	8	16.1987	16.588	0.375	0.090559	0.0739258	0.0510588	0.03634	0.0304441	8.99888	7.51973	5.77099	4.59016	4.09207	[aa]	[aba]	[abbca]	[abbcbcca]
16	[AABABBCBCCAABBCC]	P-3M1	12.9703	40.4003	8	18.9908	16.3102	0.25	0.100134	0.0826807	0.0587572	0.0427444	0.0362893	9.42702	8.01384	6.27065	5.12138	4.62644	[aa]	[aba]	[abbcca]	[abbcbcca]
16	[AABABBCCAABBCBCC]	P-3M1	12.9751	40.4075	8	19.0972	16.2953	0.25	0.100283	0.0829026	0.0587781	0.0428208	0.0363569	9.55672	8.02669	6.28346	5.12395	4.62826	[aa]	[aba]	[abbcca]	[abbcbcca]
16	[AABABCABABBCBCAC]	P-3M1	12.5242	40.7546	8	14.6399	17.3421	0.75	0.0678691	0.0547617	0.0369015	0.0254432	0.0209911	6.66096	5.66793	4.29169	3.38223	3.01094	[aa]	[aba]	[abca]	[abbcbca]
16	[AABABCBBCCBCBABB]	P63MC	12.6679	40.816	8	17.631	17.0912	0.5	0.0783069	0.0638867	0.0437565	0.0307202	0.0254751	7.54989	6.49126	4.98709	3.99474	3.57306	[aa]	[aba]	[abba]	[abcbbccbcba]
16	[AABABCBCBCBCBCAC]	P-3M1	12.4089	40.8963	8	13.965	17.6862	0.875	0.0612794	0.0492074	0.0327836	0.0224394	0.0183775	6.08077	5.14243	3.84229	3.0107	2.68824	[aa]	[aba]	[abbcbca]	[abcbcbcbcbca]
16	[AABABCBCCBBCBABB]	P-3M1	12.6678	40.8328	8	17.6915	17.0818	0.5	0.0783848	0.0639332	0.0437266	0.030729	0.0254392	7.55882	6.49813	4.99164	3.99605	3.57404	[aa]	[aba]	[abba]	[abcbbccbcba]
16	[AABACAABACAABBCC]	P-3M1	12.8159	40.5827	8	18.4549	16.7834	0.375	0.0875172	0.0718294	0.0498844	0.0354414	0.0297096	8.3932	7.17668	5.57891	4.49087	4.02614	[aa]	[aba]	[abbcca]	[abbcba]
16	[AABACAABACBACBAC]	P-3M1	12.5733	40.5706	8	14.6346	17.284	0.75	0.0665754	0.0533047	0.0351784	0.0238446	0.0194078	6.83278	5.78952	4.32561	3.3466	2.93163	[aa]	[aba]	[abca]	[abbcba]
16	[AABACAABACCBABBC]	P3M1	12.7524	40.3958	8	15.8452	16.8743	0.5	0.0820988	0.0670932	0.0461568	0.0324955	0.027144	7.92784	6.77791	5.22406	4.16595	3.71149	[aa]	[aba]	[abbca]	[abbcba]
16	[AABACAABBCBABBCC]	P-3M1	12.8232	40.5989	8	18.7053	16.7026	0.375	0.0877401	0.0719043	0.0499655	0.0355696	0.0297613	8.41336	7.2066	5.59736	4.50294	4.03401	[aa]	[aba]	[abbcba]	[abbcca]
16	[AABACAABCBBACCBC]	P-3M1	12.7522	40.3962	8	15.8448	16.8744	0.5	0.0820575	0.0670964	0.0461223	0.0324937	0.0271084	7.91763	6.78013	5.2222	4.16303	3.71667	[aa]	[aba]	[abbca]	[abbcba]
16	[AABACBABBCBACBAC]	P-3M1	12.5609	40.6009	8	14.5641	17.3047	0.75	0.0663066	0.0529862	0.0349988	0.0237229	0.0192796	6.79906	5.76411	4.30398	3.32667	2.91742	[aa]	[aba]	[abca]	[abbcba]
16	[AABACBACBABBCBAC]	P-3M1	12.5631	40.5893	8	14.5792	17.304	0.75	0.0662595	0.0530252	0.0349774	0.0237174	0.0192679	6.79883	5.76566	4.3019	3.32322	2.91768	[aa]	[aba]	[abca]	[abbcba]
16	[AABACCBABBCACCBC]	P-3M1	12.7543	40.3626	8	15.6253	16.8832	0.5	0.0824769	0.0674018	0.0463843	0.0327532	0.0272948	7.93136	6.78678	5.23218	4.1799	3.73412	[aa]	[aba]	[abbca]	[abbcba]
16	[AABBAABBAABBAACC]	P-6M2	13.553	38.6544	8	16.4214	15.6125	0	0.118033	0.0988892	0.0728606	0.0559147	0.0490531	10.9358	9.1373	6.96378	5.65449	5.12955	[aa]	[abba]	[abbccbba]	[abbccbbccbbccbba]
16	[AABBAABBAABBACCB]	P-3M1	13.2622	39.5462	8	17.7876	15.9369	0.125	0.108867	0.0894979	0.0625337	0.0455715	0.038992	10.5632	9.34285	6.96287	5.39307	4.78239	[aa]	[abba]	[abbca]	[abccbbccbbccbbca]
16	[AABBAABBAACCAACC]	P63/MMC	13.553	38.6545	8	16.4213	15.6125	0	0.118053	0.0988958	0.0728538	0.0558805	0.049045	10.9079	9.12117	6.952	5.65355	5.12478	[aa]	[abba]	[abbccbbccbba]
16	[AABBAABBCCAABBCC]	P-3M1	13.5424	38.755	8	16.315	15.5968	0	0.118823	0.0989579	0.0709538	0.0530262	0.0459099	11.204	9.77111	7.39324	5.90128	5.293	[aa]	[abba]	[abbcca]	[abbccbbcca]
16	[AABBAABCAACCAACB]	P63/MMC	13.0414	40.047	8	18.6716	16.275	0.25	0.0949315	0.0770405	0.0530047	0.0375312	0.0314817	9.70769	8.16297	6.15943	4.84383	4.28138	[aa]	[abba]	[abca]	[abccbbccba]
16	[AABBAABCCBAABCCB]	P-6M2	13.0748	39.8117	8	17.2989	16.2875	0.25	0.0976985	0.0795633	0.0548916	0.0390658	0.0328259	9.76413	8.42908	6.3012	4.98783	4.4342	[aa]	[abba]	[abccba]	[abccbbccba]
16	[AABBAABCCBBCAACC]	P-3M1	13.2712	39.4992	8	17.8521	15.9339	0.125	0.108779	0.0895217	0.0623896	0.0454425	0.0388708	10.5589	9.345	6.95114	5.37846	4.77104	[aa]	[abba]	[abccbbca]	[abbccbbca]
16	[AABBAACCBBAABBCC]	P63/MMC	13.5422	38.755	8	16.3164	15.5967	0	0.118804	0.0988988	0.0709376	0.052961	0.0459032	11.2626	9.82152	7.41845	5.90187	5.3046	[aa]	[abba]	[abbcca]	[abbccbba]
16	[AABBACBACBACBACB]	P-3M1	12.5728	40.6042	8	15.4968	17.667	0.75	0.0617948	0.0486282	0.0307347	0.0198255	0.0157327	6.87277	5.78138	4.19908	3.1234	2.67827	[aa]	[abba]	[abca]	[abccbbca]
16	[AABBACBACBACBACC]	P-3M1	12.6544	40.5797	8	16.982	17.2739	0.625	0.0670835	0.0531309	0.0341735	0.0225505	0.0180468	7.28933	6.15804	4.53688	3.42877	2.9626	[aa]	[abba]	[abca]	[abbccba]
16	[AABBACCAABCCABBC]	P-3M1	13.0726	39.8662	8	17.1308	16.271	0.25	0.097982	0.0798024	0.0550377	0.0392088	0.0329371	9.81476	8.44214	6.32114	5.00154	4.44735	[aa]	[abba]	[abbca]	[abbccba]
16	[AABBACCAACBBACCB]	P-3M1	13.0688	39.8668	8	17.231	16.28	0.25	0.0974676	0.0792775	0.0546907	0.0388779	0.0325947	9.79319	8.41407	6.29648	4.97957	4.40562	[aa]	[abba]	[abbca]	[abccbbca]
16	[AABBACCABBAABCCB]	P63/MMC	13.0751	39.8192	8	17.3676	16.2838	0.25	0.0974494	0.0793489	0.0546032	0.0387521	0.0326194	9.77692	8.40672	6.29699	4.97544	4.40797	[aa]	[abba]	[abccba]	[abccbbca]
16	[AABBACCBAACBBACC]	P-3M1	13.0685	39.8733	8	17.0754	16.2779	0.25	0.0978069	0.0796841	0.0549754	0.0391612	0.032881	9.79313	8.44417	6.31334	4.99448	4.44335	[aa]	[abba]	[abbca]	[abbccba]
16	[AABBACCBAACCABBC]	P63MC	13.0723	39.868	8	17.1299	16.2709	0.25	0.0980087	0.0798233	0.0550174	0.0391964	0.0329434	9.81721	8.43842	6.32145	4.99932	4.44689	[aa]	[abba]	[abbca]	[abbccba]
16	[AABBCAABBCAABBCC]	P-3M1	13.2626	39.588	8	17.5587	15.9192	0.125	0.109755	0.090614	0.0632073	0.0458744	0.0389441	10.5769	9.38241	7.07651	5.64434	5.04925	[aa]	[abbca]	[abbcca]
16	[AABBCAABBCABCABC]	P-3M1	12.7796	40.4093	8	17.7664	16.8708	0.5	0.0754524	0.0604483	0.0399875	0.0270086	0.0221499	7.9515	6.73518	5.03091	3.86965	3.38529	[aa]	[abca]	[abbca]	[abbcca]
16	[AABBCAABBCCAABCC]	P-3M1	13.2625	39.5858	8	17.5566	15.9196	0.125	0.10981	0.0905064	0.0633132	0.0459024	0.0389678	10.5767	9.3852	7.07043	5.63816	5.0457	[aa]	[abbca]	[abbcca]
16	[AABBCAABCAABCABC]	P3M1	12.7845	40.3158	8	16.7023	16.8766	0.5	0.0767813	0.0615824	0.0409017	0.027844	0.0228033	8.0172	6.7867	5.08707	3.92	3.43281	[aa]	[abca]	[abbca]	[abbcca]
16	[AABBCAABCABBCABC]	P3M1	12.781	40.3238	8	16.6331	16.8848	0.5	0.0768102	0.0616224	0.0409472	0.0278869	0.0228643	8.00901	6.78268	5.0871	3.92149	3.4379	[aa]	[abca]	[abbca]	[abbcca]
16	[AABBCAABCABCAABC]	P3M1	12.7826	40.3216	8	16.6824	16.8813	0.5	0.0767087	0.0615387	0.0408587	0.0278012	0.0227895	8.00857	6.77665	5.08199	3.9163	3.42934	[aa]	[abca]	[abbca]	[abbcca]
16	[AABBCAABCABCABBC]	P-3M1	12.784	40.3345	8	16.8902	16.8706	0.5	0.0764263	0.0611989	0.0406144	0.0275888	0.0226117	8.00384	6.77752	5.06767	3.90366	3.41367	[aa]	[abca]	[abbca]	[abbcca]
16	[AABBCAABCABCABCC]	P3M1	12.7703	40.4155	8	17.5826	16.9258	0.5	0.075123	0.0601798	0.0397253	0.0269192	0.0219451	7.91962	6.71004	5.01285	3.85296	3.36834	[aa]	[abca]	[abbca]	[abbcca]
16	[AABBCAABCABCCABC]	P3M1	12.7801	40.3264	8	16.6563	16.8395	0.5	0.076765	0.0616108	0.0409395	0.0278834	0.0228433	8.00584	6.78116	5.08574	3.92123	3.435	[aa]	[abca]	[abbca]	[abbcca]
16	[AABBCAABCCAABBCC]	P-3M1	13.2601	39.5972	8	17.5308	15.9216	0.125	0.109787	0.0904496	0.0633192	0.0459024	0.0389703	10.5749	9.37678	7.06947	5.63697	5.04843	[aa]	[abbca]	[abbcca]
16	[AABBCAABCCABCABC]	P3M1	12.7901	40.319	8	16.9613	16.8163	0.5	0.076673	0.0614733	0.0408074	0.0277636	0.0227318	8.03101	6.79329	5.0887	3.91522	3.42753	[aa]	[abca]	[abbca]	[abbcca]
16	[AABBCABBCAABCABC]	P3M1	12.7891	40.3005	8	16.7521	16.8167	0.5	0.0769697	0.0617949	0.0410103	0.0279491	0.0229018	8.03835	6.80307	5.09708	3.9276	3.44319	[aa]	[abca]	[abbca]	[abbcca]
16	[AABBCABBCABBCABC]	P3M1	12.7845	40.2967	8	16.5104	16.844	0.5	0.0771045	0.0619001	0.041154	0.0280691	0.0230118	8.03344	6.80018	5.10317	3.93637	3.45044	[aa]	[abca]	[abbca]	[abbcca]
16	[AABBCABBCABCAABC]	P-3M1	12.7826	40.3026	8	16.5021	16.8455	0.5	0.0769925	0.0617908	0.0410803	0.0279946	0.0229643	8.0225	6.79168	5.09594	3.93321	3.44722	[aa]	[abca]	[abbca]	[abbcca]
16	[AABBCABBCABCABCC]	P3M1	12.768	40.4044	8	17.3702	16.9359	0.5	0.0754238	0.0604626	0.0399283	0.0270865	0.0221	7.92591	6.72072	5.02296	3.86614	3.38347	[aa]	[abca]	[abbca]	[abbcca]
16	[AABBCABBCABCCABC]	P3M1	12.7821	40.3017	8	16.4596	16.8482	0.5	0.077124	0.0619099	0.0412214	0.0281079	0.023053	8.0283	6.79968	5.1031	3.93969	3.45221	[aa]	[abca]	[abbca]	[abbcca]
16	[AABBCABBCCAABBCC]	P-3M1	13.2572	39.6697	8	18.2679	15.8993	0.125	0.109097	0.0897784	0.0628144	0.0456502	0.0388074	10.5796	9.35468	6.98219	5.56434	4.98327	[aa]	[abca]	[abbca]	[abbcca]
16	[AABBCABBCCABCABC]	P-3M1	12.7814	40.3816	8	17.5476	16.9366	0.5	0.0759175	0.0607829	0.0403373	0.0273181	0.0223395	7.97299	6.75724	5.06372	3.89316	3.39857	[aa]	[abca]	[abbca]	[abbcca]
16	[AABBCABCAABCABCC]	P-3M1	12.7633	40.4145	8	17.2852	16.9476	0.5	0.0755101	0.0605927	0.0400228	0.0271961	0.0221761	7.92158	6.71427	5.02614	3.87328	3.38964	[aa]	[abca]	[abbca]	[abbcca]
16	[AABBCABCAABCCABC]	P3M1	12.7867	40.3043	8	16.6863	16.8354	0.5	0.0770463	0.0618196	0.0411034	0.0279858	0.0229743	8.03875	6.80291	5.1012	3.93211	3.44752	[aa]	[abca]	[abbca]	[abbcca]
16	[AABBCABCABBCABCC]	P3M1	12.7646	40.4114	8	17.3035	16.9437	0.5	0.0754967	0.0605452	0.040003	0.027156	0.0221506	7.92744	6.71506	5.02632	3.87115	3.39037	[aa]	[abca]	[abbca]	[abbcca]
16	[AABBCABCABBCCABC]	P-3M1	12.7795	40.3826	8	17.5318	16.8409	0.5	0.0760157	0.0609829	0.0404349	0.027438	0.0224618	7.97782	6.75833	5.06361	3.89711	3.40679	[aa]	[abca]	[abbca]	[abbcca]
16	[AABBCABCABCABBCC]	P-3M1	12.757	40.4972	8	18.2066	16.9949	0.5	0.0739072	0.0591045	0.0389128	0.0261648	0.0213109	7.84066	6.6439	4.96147	3.80429	3.32003	[aa]	[abca]	[abbca]	[abbcca]
16	[AABBCABCCABCCABC]	P-3M1	12.7833	40.2977	8	16.4653	16.8479	0.5	0.0771334	0.0619643	0.0412527	0.0280999	0.0230633	8.0339	6.79818	5.0987	3.93667	3.45467	[aa]	[abca]	[abbca]	[abbcca]
16	[AABCAABCAABCABBC]	P3M1	12.7939	40.2112	8	15.6768	16.8415	0.5	0.0781577	0.062848	0.0418954	0.0286906	0.0235475	8.10854	6.84744	5.14581	3.97872	3.48448	[aa]	[abca]	[abbca]
16	[AABCAABCABBCABBC]	P-3M1	12.7939	40.2119	8	15.6765	16.8416	0.5	0.078178	0.0628414	0.0418674	0.0286923	0.0235429	8.10655	6.85209	5.1457	3.97856	3.4848	[aa]	[abca]	[abbca]
16	[AABCAABCABCCABBC]	P3M1	12.7965	40.2234	8	15.8918	16.8299	0.5	0.0780213	0.0626708	0.0417423	0.0285782	0.023449	8.10815	6.85343	5.14035	3.96928	3.47506	[aa]	[abca]	[abbca]
16	[AABCAABCCABCABBC]	P-3M1	12.7971	40.2192	8	15.8936	16.8301	0.5	0.077954	0.0627052	0.0417688	0.0285452	0.0234486	8.1115	6.85342	5.14353	3.9686	3.48335	[aa]	[abca]	[abbca]
16	[AABCAACBACCABCCB]	P-3M1	12.797	40.173	8	16.0383	16.8496	0.5	0.0778393	0.0626123	0.0416825	0.0285371	0.0234229	8.10929	6.83567	5.13331	3.96619	3.47378	[aa]	[abca]	[abba]	[abccba]
16	[AABCABBACBAABCCB]	P-6M2	12.7955	40.2025	8	16.2012	16.8413	0.5	0.0777685	0.0625217	0.041613	0.0283789	0.0233216	8.10255	6.83392	5.12247	3.95455	3.4622	[aa]	[abca]	[abba]	[abccba]
16	[AABCABBACBACBACB]	P-3M1	12.5983	40.459	8	14.8823	17.2623	0.75	0.0633816	0.0499342	0.0318664	0.0207615	0.0166105	6.94891	5.84923	4.27307	3.18787	2.74491	[aa]	[abca]	[abba]	[abccba]
16	[AABCABBCAABCCABC]	P-3M1	12.7946	40.2272	8	15.8452	16.8333	0.5	0.0780378	0.0627042	0.0417789	0.0286668	0.0235247	8.11274	6.84517	5.14035	3.97076	3.48742	[aa]	[abca]	[abbca]
16	[AABCABCAABCCABBC]	P-3M1	12.8006	40.2302	8	16.1206	16.8162	0.5	0.0778549	0.062657	0.0415784	0.0284442	0.0233872	8.11281	6.86467	5.13665	3.95716	3.46974	[aa]	[abca]	[abbca]
16	[AABCABCABBACBACB]	P63/MMC	12.5945	40.4623	8	14.8117	17.2715	0.75	0.0634524	0.0500662	0.0320097	0.0208379	0.016732	6.94702	5.85089	4.27336	3.19303	2.74826	[aa]	[abca]	[abba]	[abccba]
16	[AABCABCABCABCABC]	P-3M1	12.4918	40.5684	8	13.9598	17.5108	0.875	0.0570336	0.0444171	0.027611	0.0174397	0.0137324	6.47447	5.40633	3.88149	2.83623	2.40746	[aa]	[abca]	[abbca]
16	[AABCBAACBBACABBC]	P63/MMC	12.7554	40.412	8	16.1122	16.86	0.5	0.0794916	0.0642617	0.0435402	0.0301164	0.0249554	7.97972	6.78871	5.15442	4.03216	3.5596	[aa]	[aba]	[abcba]	[abbca]
16	[AABCBCBCACACABBC]	P-3M1	12.4917	40.9456	8	15.4654	17.369	0.75	0.0651732	0.0522727	0.0346886	0.0236344	0.0193018	6.60047	5.59698	4.18377	3.24153	2.86876	[aa]	[aba]	[abbca]	[abcbcbca]
16	[AABCBCBCBCBCBCBC]	P-3M1	12.3999	40.9544	8	14.0481	17.6992	0.875	0.0606798	0.04851	0.0322332	0.0219821	0.0179321	6.08013	5.12787	3.8231	2.96789	2.65177	[aa]	[aba]	[abbca]	[abcbcbcbcbcbcbca]
16	[ABABABABABABABAC]	P-6M2	12.374	41.4186	6	13.0227	17.9846	1	0.0562336	0.0447089	0.0290957	0.0195199	0.0157966	5.93802	4.95465	3.60188	2.75314	2.41289	[aba]	[abcba]	[abcbcbcbcbcbcbcba]
16	[ABABABABABABACAC]	P-6M2	12.3309	41.222	6	13.0163	17.9834	1	0.0546811	0.0432319	0.0280156	0.018707	0.015101	5.75828	4.79992	3.48324	2.65545	2.33621	[aba]	[abcbcba]	[abcbcbcbcbcbcba]
16	[ABABABABABABACBC]	P-6M2	12.3771	41.3874	6	13.0551	17.9612	1	0.0556347	0.0439466	0.0283692	0.0188585	0.0151882	5.98759	4.98881	3.60639	2.72724	2.3765	[aba]	[abca]	[abcba]	[abcbcbcbcbcbcba]
16	[ABABABABABABCABC]	P-3M1	12.379	40.9115	6	13.1421	17.9899	1	0.0552917	0.0436064	0.0281738	0.0186801	0.0150586	5.87476	4.90601	3.56163	2.68632	2.36105	[aba]	[abca]	[abcbcbcbcbcbca]
16	[ABABABABABABCBAC]	P-3M1	12.3574	41.071	6	13.3399	17.8764	1	0.0554368	0.0439274	0.0285523	0.0190275	0.0154152	5.83124	4.872	3.55092	2.69632	2.37537	[aba]	[abca]	[abcba]	[abcbcbcbcbcbca]
16	[ABABABABABACABAC]	P-6M2	12.3566	41.1131	6	13.1909	17.9904	1	0.055289	0.0438492	0.0284119	0.018903	0.0152649	5.84803	4.88828	3.5487	2.69527	2.36571	[aba]	[abcba]	[abcbcbcbcbcba]
16	[ABABABABABACACAC]	P-6M2	12.3441	41.1808	6	13.2247	17.9506	1	0.0553869	0.0439826	0.0286268	0.0192176	0.0155314	5.79922	4.84482	3.52353	2.69441	2.37809	[aba]	[abcbcbcba]	[abcbcbcbcbcba]
16	[ABABABABABACBABC]	P-6M2	12.377	41.001	6	13.1862	17.9599	1	0.0554066	0.0437648	0.0282032	0.0187079	0.0150443	5.90279	4.93175	3.57463	2.70134	2.36101	[aba]	[abca]	[abcba]	[abcbcbcbcbcba]
16	[ABABABABABACBCBC]	P-6M2	12.3627	41.0964	6	13.3501	17.8431	1	0.0555027	0.0439043	0.0285016	0.0190236	0.0153723	5.85144	4.88945	3.55557	2.7005	2.37559	[aba]	[abca]	[abcbcba]	[abcbcbcbcbcba]
16	[ABABABABABCABABC]	P-3M1	12.3812	40.9884	6	13.2034	18.0024	1	0.0554421	0.0436772	0.0281719	0.0187124	0.0150104	5.90271	4.92744	3.57265	2.69604	2.36838	[aba]	[abca]	[abcbca]	[abcbcbcbcbca]
16	[ABABABABABCABCAC]	P3M1	12.3152	40.7556	6	13.0734	17.9329	1	0.0537121	0.0422981	0.0271172	0.0178928	0.0142959	5.65393	4.729	3.42534	2.59268	2.26962	[aba]	[abca]	[abcbca]	[abcbcbcbcbca]
16	[ABABABABABCABCBC]	P3M1	12.3552	41.1926	6	13.0717	17.934	1	0.0541646	0.042539	0.0270877	0.0177278	0.0141936	5.90451	4.91112	3.5291	2.63898	2.28782	[aba]	[abca]	[abcbca]	[abcbcbcbcbca]
16	[ABABABABABCACBAC]	P3M1	12.3132	40.7699	6	13.1	17.9336	1	0.0536452	0.0422619	0.0270901	0.0178665	0.0142929	5.6535	4.72862	3.42363	2.58952	2.26499	[aba]	[abca]	[abcba]	[abcbcbcbcbca]
16	[ABABABABABCBABAC]	P-3M1	12.3646	41.1188	6	13.3857	17.8497	1	0.055717	0.0441364	0.0286991	0.0191557	0.0155191	5.86882	4.90507	3.57198	2.71341	2.3898	[aba]	[abcba]	[abcbca]	[abcbcbcbcbca]
16	[ABABABABACABABAC]	P-6M2	12.3589	41.1372	6	13.3865	17.8524	1	0.0553215	0.0438284	0.0283919	0.0188628	0.0152517	5.86812	4.90442	3.55823	2.69536	2.36496	[aba]	[abcba]	[abcbcba]	[abcbcbcbcba]
16	[ABABABABACABACAC]	P3M1	12.3024	40.7898	6	13.0831	17.9554	1	0.0539589	0.0427422	0.0276443	0.0184096	0.0148264	5.58833	4.67951	3.40709	2.60445	2.29562	[aba]	[abcba]	[abcbcba]	[abcbcbcbcba]
16	[ABABABABACABACBC]	P3M1	12.3872	41.3222	6	13.1162	17.9309	1	0.0552667	0.0434908	0.0278733	0.0183566	0.0146992	6.02517	5.01989	3.61764	2.71135	2.35134	[aba]	[abca]	[abcba]	[abcbcbcbcba]
16	[ABABABABACABCABC]	P3M1	12.3789	41.2998	6	13.103	17.9105	1	0.054184	0.0424078	0.026764	0.0173671	0.0138112	6.03618	5.01672	3.58646	2.65915	2.28696	[aba]	[abca]	[abcba]	[abcbcbcbcba]
16	[ABABABABACABCBAC]	P-6M2	12.3727	41.0405	6	13.4677	17.7627	1	0.0552598	0.0436254	0.0280856	0.0185727	0.0149807	5.91084	4.9388	3.57822	2.69551	2.35596	[aba]	[abca]	[abcba]	[abcbcbcbcba]
16	[ABABABABACACACAC]	P63/MMC	12.3809	41.3797	6	13.1604	17.9621	1	0.0566747	0.0450328	0.0294693	0.0198641	0.0160894	5.94915	4.9684	3.62366	2.77413	2.43974	[aba]	[abcbcbcbcba]
16	[ABABABABACACBCAC]	P-6M2	12.336	41.1789	6	13.0738	17.9533	1	0.0542192	0.0427607	0.0274583	0.0181434	0.0145642	5.81909	4.8473	3.49399	2.63488	2.30358	[aba]	[abcba]	[abcbca]	[abcbcbcbcba]
16	[ABABABABACBABABC]	P-6M2	12.4027	41.2082	6	13.0728	17.933	1	0.0559582	0.044266	0.0285093	0.0188783	0.0152359	6.03497	5.04279	3.64852	2.74808	2.39555	[aba]	[abca]	[abcbcba]	[abcbcbcbcba]
16	[ABABABABACBACABC]	P-6M2	12.3932	40.9336	6	13.101	17.9096	1	0.0550384	0.0432952	0.0276757	0.0181643	0.0145604	5.96578	4.98175	3.5949	2.68883	2.3356	[aba]	[abca]	[abcba]	[abcbcbcbcba]
16	[ABABABABACBCACBC]	P-6M2	12.3941	41.271	6	13.1153	17.9309	1	0.0555946	0.0437785	0.0281685	0.0185949	0.0149497	6.03092	5.02313	3.62958	2.72723	2.37178	[aba]	[abca]	[abcba]	[abcbcbcbcba]
16	[ABABABABACBCBCBC]	P-6M2	12.3623	41.1373	6	13.0467	17.9586	1	0.0552718	0.043835	0.0284152	0.0188699	0.0152967	5.86902	4.90485	3.56084	2.69551	2.36819	[aba]	[abca]	[abcbcbcba]	[abcbcbcbcba]
16	[ABABABABCABABABC]	P-3M1	12.3757	41.1182	6	13.0718	17.9328	1	0.055035	0.0433262	0.0277863	0.0183097	0.0147191	5.94438	4.9553	3.58021	2.68185	2.3407	[aba]	[abca]	[abcbcbca]	[abcbcbcbca]
16	[ABABABABCABABCAC]	P3M1	12.3743	41.1934	6	13.0797	17.93	1	0.0549801	0.0433165	0.0277418	0.0183155	0.0146765	5.95628	4.96297	3.57671	2.68807	2.33857	[aba]	[abca]	[abcbca]	[abcbcbcbca]
16	[ABABABABCABABCBC]	P3M1	12.4041	41.1851	6	13.0793	17.9296	1	0.0559828	0.0442341	0.0285333	0.0189185	0.0152935	6.02063	5.02939	3.64286	2.74582	2.40147	[aba]	[abca]	[abcbca]	[abcbcbcbca]
16	[ABABABABCABACABC]	P3M1	12.4089	41.1441	6	13.1174	17.9066	1	0.055275	0.0434577	0.0276985	0.01813	0.0145268	6.07024	5.06116	3.63912	2.71597	2.35064	[aba]	[abca]	[abcba]	[abcbcbcbca]
16	[ABABABABCABACBAC]	P3M1	12.3961	41.2663	6	13.1188	17.9074	1	0.0548419	0.0430206	0.0273087	0.0178047	0.0141975	6.07301	5.0555	3.62994	2.6965	2.32663	[aba]	[abca]	[abcba]	[abcbcbcbca]
16	[ABABABABCABCABAC]	P3M1	12.3488	41.1817	6	13.2972	17.8709	1	0.0532453	0.0415826	0.0261352	0.0168724	0.0134131	5.93557	4.92843	3.51416	2.59615	2.23247	[aba]	[abca]	[abcba]	[abcbcbcbca]
16	[ABABABABCABCACAC]	P3M1	12.3814	41.0767	6	13.0735	17.9342	1	0.0552737	0.0436513	0.0280779	0.0185762	0.0149334	5.92853	4.95017	3.57881	2.70293	2.35802	[aba]	[abca]	[abcbcbca]	[abcbcbcbca]
16	[ABABABABCABCACBC]	P3M1	12.3517	41.0595	6	13.1183	17.9077	1	0.0535685	0.0419835	0.0265417	0.0172359	0.013708	5.89014	4.89877	3.50864	2.60824	2.25655	[aba]	[abca]	[abcba]	[abcbcbcbca]
16	[ABABABABCABCBCAC]	P3M1	12.3164	40.7556	6	13.0808	17.9302	1	0.0537296	0.0423526	0.027164	0.0178971	0.014316	5.65751	4.73303	3.43006	2.59506	2.27117	[aba]	[abca]	[abcbca]	[abcbcbcbca]
16	[ABABABABCABCBCBC]	P3M1	12.3789	41.1069	6	13.4757	17.7319	1	0.0552737	0.0435875	0.0280285	0.018545	0.0149085	5.95012	4.95967	3.58252	2.69915	2.35722	[aba]	[abca]	[abcbcbca]	[abcbcbcbca]
16	[ABABABABCACABCAC]	P3M1	12.3164	40.7564	6	13.0797	17.9299	1	0.0537515	0.0423508	0.0271824	0.0178995	0.0143372	5.6575	4.73355	3.42888	2.59512	2.27264	[aba]	[abca]	[abcbca]	[abcbcbcbca]
16	[ABABABABCACABCBC]	P-3M1	12.352	41.1363	6	13.0783	17.9298	1	0.054121	0.0425521	0.0271634	0.017795	0.0142663	5.88562	4.90126	3.52621	2.63122	2.28817	[aba]	[abca]	[abcbca]	[abcbcbcbca]
16	[ABABABABCACBACBC]	P-3M1	12.3525	41.1471	6	13.1188	17.9082	1	0.053292	0.0416628	0.0262532	0.0169726	0.0134846	5.9256	4.92605	3.52012	2.59596	2.23605	[aba]	[abca]	[abcba]	[abcbcbcbca]
16	[ABABABABCBABABAC]	P-3M1	12.3569	41.1488	6	13.0826	17.9543	1	0.0553391	0.0438273	0.0283994	0.0189297	0.015275	5.86389	4.89359	3.55642	2.69739	2.37104	[aba]	[abcba]	[abcbcbca]	[abcbcbcbca]
16	[ABABABABCBABCBAC]	P3M1	12.3132	40.7811	6	13.1334	17.9284	1	0.053589	0.042251	0.0270725	0.0177997	0.0142543	5.6686	4.74171	3.43157	2.58708	2.26186	[aba]	[abca]	[abcba]	[abcbcbcbca]
16	[ABABABABCBCABCAC]	P-3M1	12.38	40.9212	6	13.3937	17.7626	1	0.0554034	0.0438253	0.0283089	0.0187692	0.0151586	5.88885	4.91678	3.5695	2.70144	2.36887	[aba]	[abca]	[abcbca]	[abcbcbcbca]
16	[ABABABABCBCBACAC]	P-3M1	12.3614	41.0487	6	13.4652	17.764	1	0.0555346	0.0440499	0.0286231	0.0190918	0.0154545	5.83329	4.87664	3.55085	2.70283	2.38183	[aba]	[abca]	[abcbcba]	[abcbcbcbca]
16	[ABABABACABABACAC]	P3M1	12.3878	41.3461	6	13.0764	17.9532	1	0.0560912	0.0444332	0.0287709	0.0191829	0.015437	5.99514	5.00489	3.63206	2.7534	2.40254	[aba]	[abcba]	[abcbcba]	[abcbcbcba]
16	[ABABABACABACABAC]	P-6M2	12.3878	41.3144	6	13.15	17.9257	1	0.0551958	0.0434982	0.0278281	0.0182975	0.0146684	6.0326	5.02962	3.62081	2.71189	2.3486	[aba]	[abcba]	[abcbcbcba]
16	[ABABABACABACACAC]	P-3M1	12.3359	41.1359	6	13.6497	17.75	1	0.0543544	0.0428606	0.027601	0.0183103	0.0146865	5.78971	4.82368	3.48545	2.64033	2.31305	[aba]	[abcba]	[abcbcbcba]
16	[ABABABACABACBABC]	P3M1	12.382	40.99	6	13.1361	17.9048	1	0.0545974	0.0428682	0.0272955	0.0178108	0.0142511	5.95637	4.96754	3.57662	2.66582	2.30697	[aba]	[abca]	[abcba]	[abcbcbcba]
16	[ABABABACABCACBAC]	P-6M2	12.3561	41.1633	6	13.137	17.9052	1	0.0534571	0.0417671	0.0262963	0.0170222	0.0134949	5.95507	4.95227	3.53294	2.60812	2.24329	[aba]	[abca]	[abcba]	[abcbcbcba]
16	[ABABABACABCBACBC]	P3M1	12.3259	40.7499	6	13.1363	17.9052	1	0.0532256	0.0418041	0.0265094	0.0172734	0.0137361	5.72765	4.78983	3.44782	2.57318	2.23217	[aba]	[abca]	[abcba]	[abcbcbcba]
16	[ABABABACACABACAC]	P-6M2	12.3867	41.3534	6	13.4815	17.8154	1	0.0560314	0.0443592	0.0287062	0.0191314	0.0154177	5.99618	5.0054	3.62855	2.74995	2.39817	[aba]	[abcba]	[abcbcba]	[abcbcbcba]
16	[ABABABACACABCABC]	P3M1	12.3522	41.1719	6	13.2462	17.8979	1	0.0533668	0.0417936	0.0263451	0.0169841	0.0135634	5.92748	4.92501	3.51695	2.60366	2.24495	[aba]	[abca]	[abcbcba]	[abcbcbcba]
16	[ABABABACACBCBCAC]	P-6M2	12.3611	41.1219	6	13.0664	17.952	1	0.0554004	0.0438404	0.0283679	0.0189223	0.0152578	5.86587	4.89927	3.55821	2.69886	2.37101	[aba]	[abcbca]	[abcbcba]	[abcbcbcba]
16	[ABABABACACBCBCBC]	P-3M1	12.3373	41.1079	6	13.6032	17.7171	1	0.0545384	0.0431176	0.0278637	0.0184464	0.014929	5.78216	4.82342	3.49311	2.64626	2.32614	[aba]	[abca]	[abcbca]	[abcbcbcba]
16	[ABABABACBABABABC]	P63/MMC	12.4128	41.1132	6	13.2443	17.9827	1	0.0564968	0.0446198	0.0288463	0.0193094	0.0155265	6.02697	5.02592	3.65275	2.76798	2.42838	[aba]	[abca]	[abcbcbcba]
16	[ABABABACBABCACBC]	P3M1	12.3263	40.7487	6	13.1344	17.9044	1	0.0532623	0.0417945	0.0265275	0.0172838	0.0137503	5.72786	4.78809	3.44661	2.57526	2.23378	[aba]	[abca]	[abcba]	[abcbcbcba]
16	[ABABABACBABCBABC]	P-6M2	12.3689	41.0849	6	13.1342	17.9039	1	0.0538177	0.0421686	0.0266385	0.0172343	0.0137493	5.95565	4.95246	3.5424	2.62551	2.2678	[aba]	[abca]	[abcba]	[abcbcbcba]
16	[ABABABACBACACABC]	P-6M2	12.3922	41.0528	6	13.0906	17.907	1	0.0547422	0.0429479	0.0273607	0.017873	0.0142759	6.00791	5.00381	3.59868	2.67884	2.32081	[aba]	[abca]	[abcbcba]	[abcbcbcba]
16	[ABABABACBACBACBC]	P3M1	12.4063	40.8118	6	13.2328	17.9422	1	0.0543593	0.0426021	0.0269215	0.0173911	0.013857	5.99591	5.00375	3.5888	2.65703	2.28799	[aba]	[abca]	[abcba]	[abcbcbcba]
16	[ABABABACBACBCABC]	P-6M2	12.3825	41.0674	6	13.1111	17.8829	1	0.0534307	0.0416586	0.0260901	0.0167001	0.0132426	6.02645	5.00646	3.5657	2.61543	2.24293	[aba]	[abca]	[abcba]	[abcbcbcba]
16	[ABABABACBCABACBC]	P-6M2	12.362	41.138	6	13.1354	17.9051	1	0.0536522	0.0419349	0.0264679	0.0170792	0.0136542	5.9584	4.94914	3.53526	2.61659	2.2566	[aba]	[abca]	[abcba]	[abcbcbcba]
16	[ABABABCABABABCAC]	P3M1	12.3635	40.9756	6	13.0797	17.9293	1	0.0547018	0.0431528	0.0277157	0.0183187	0.0146689	5.84762	4.88232	3.52929	2.6653	2.32591	[aba]	[abca]	[abcbca]	[abcbcbca]
16	[ABABABCABABCACAC]	P3M1	12.3705	41.0199	6	13.0797	17.9296	1	0.0548825	0.0432965	0.0278239	0.0183993	0.0147596	5.87845	4.90767	3.54737	2.6764	2.33911	[aba]	[abca]	[abcbca]	[abcbcbca]
16	[ABABABCABABCBCAC]	P3M1	12.3658	41.0454	6	13.0884	17.9261	1	0.0546575	0.0430734	0.0276343	0.0182426	0.0146313	5.87561	4.90346	3.54095	2.66562	2.3285	[aba]	[abca]	[abcbca]	[abcbcbca]
16	[ABABABCABABCBCBC]	P3M1	12.3165	40.7567	6	13.0796	17.9295	1	0.053708	0.0423652	0.0271833	0.0179021	0.0143287	5.65734	4.73533	3.43335	2.59345	2.27224	[aba]	[abca]	[abcbca]	[abcbcbca]
16	[ABABABCABACBACBC]	P3M1	12.3797	41.0634	6	13.1291	17.8811	1	0.0534758	0.0417249	0.0261184	0.0167484	0.0132908	6.0088	4.99459	3.55993	2.61455	2.24427	[aba]	[abca]	[abcba]	[abcbcbca]
16	[ABABABCABACBCABC]	P3M1	12.4171	40.9917	6	13.4775	17.7007	1	0.0547693	0.0428505	0.0270708	0.0175578	0.0139935	6.08402	5.06284	3.62875	2.68917	2.31845	[aba]	[abca]	[abcba]	[abcbcbca]
16	[ABABABCABCABACBC]	P3M1	12.3763	40.8673	6	13.128	17.881	1	0.0534514	0.0418044	0.0262703	0.0169293	0.0134431	5.92763	4.93688	3.5319	2.6091	2.24504	[aba]	[abca]	[abcba]	[abcbcbca]
16	[ABABABCABCABCABC]	P-3M1	12.4234	40.6899	6	12.6223	18.6578	1	0.0537595	0.0418838	0.0261276	0.0167062	0.0132225	6.04062	5.02992	3.584	2.63365	2.2535	[aba]	[abca]	[abcbcbca]
16	[ABABABCABCABCBAC]	P3M1	12.3656	41.1091	6	13.1286	17.8811	1	0.0531496	0.0413849	0.0258157	0.0165521	0.0130406	5.99385	4.97572	3.53872	2.59557	2.22404	[aba]	[abca]	[abcba]	[abcbcbca]
16	[ABABABCABCBACABC]	P-3M1	12.426	40.9727	6	13.1277	17.8801	1	0.0549182	0.0430036	0.0271422	0.0176774	0.0140691	6.0956	5.0734	3.63503	2.70058	2.32574	[aba]	[abca]	[abcba]	[abcbcbca]
16	[ABABABCABCBACBAC]	P3M1	12.3416	40.7021	6	13.1283	17.8806	1	0.0528024	0.0412838	0.0259424	0.0166606	0.0132076	5.78989	4.83481	3.46454	2.55901	2.20298	[aba]	[abca]	[abcba]	[abcbcbca]
16	[ABABABCABCBCACAC]	P3M1	12.3164	40.7553	6	13.0809	17.9299	1	0.0537108	0.042384	0.0271616	0.0179081	0.0143069	5.65853	4.73472	3.4313	2.59502	2.271	[aba]	[abca]	[abcbca]	[abcbcbca]
16	[ABABABCABCBCBCAC]	P-3M1	12.3633	40.9638	6	13.47	17.7459	1	0.0544904	0.0430322	0.0276519	0.0182131	0.014617	5.83826	4.87563	3.52717	2.65771	2.31771	[aba]	[abca]	[abcbca]	[abcbcbca]
16	[ABABABCACABABCAC]	P3M1	12.3174	40.7579	6	13.0869	17.9262	1	0.0537355	0.0424293	0.0271999	0.0179187	0.0143581	5.66193	4.7381	3.4325	2.59854	2.2746	[aba]	[abca]	[abcbca]	[abcbcbca]
16	[ABABABCACABABCBC]	P-3M1	12.3735	41.0185	6	13.087	17.926	1	0.0553226	0.0436122	0.0280867	0.0186914	0.0150009	5.89069	4.91774	3.56526	2.69596	2.36719	[aba]	[abca]	[abcbca]	[abcbcbca]
16	[ABABABCACABCBCAC]	P3M1	12.3782	41.069	6	13.0872	17.9263	1	0.0552189	0.0435451	0.028003	0.0185131	0.0148641	5.92089	4.94257	3.57431	2.69573	2.35388	[aba]	[abca]	[abcbca]	[abcbcbca]
16	[ABABABCACABCBCBC]	P-3M1	12.4055	41.2085	6	13.5596	17.7392	1	0.0560942	0.0443669	0.0286027	0.0189528	0.0153437	6.0338	5.03717	3.64745	2.74833	2.40483	[aba]	[abca]	[abcbca]	[abcbcbca]
16	[ABABABCACACBACAC]	P3M1	12.3993	41.2573	6	13.451	17.7897	1	0.0558683	0.0441015	0.0283532	0.0188094	0.0150977	6.0361	5.03768	3.64589	2.74336	2.38761	[aba]	[abca]	[abcbcba]	[abcbcbca]
16	[ABABABCACBABABAC]	P-6M2	12.3519	41.0482	6	13.5766	17.7015	1	0.0543426	0.042818	0.0274731	0.0180412	0.0144867	5.84422	4.87146	3.51552	2.64629	2.30957	[aba]	[abca]	[abcba]	[abcbcbca]
16	[ABABABCACBABCBAC]	P3M1	12.3656	41.0689	6	13.1521	17.9026	1	0.0540024	0.0423235	0.0267879	0.0174131	0.0138843	5.93765	4.94217	3.54264	2.6343	2.27494	[aba]	[abca]	[abcba]	[abcbcbca]
16	[ABABABCACBACABAC]	P3M1	12.3262	40.7543	6	13.1524	17.9024	1	0.0531934	0.0418326	0.0265388	0.0172495	0.0137292	5.72697	4.78969	3.4469	2.57453	2.22992	[aba]	[abca]	[abcba]	[abcbcbca]
16	[ABABABCACBCACBAC]	P3M1	12.3264	40.7535	6	13.152	17.9022	1	0.0531988	0.0418198	0.0265148	0.0172393	0.0137216	5.72874	4.7888	3.44782	2.57431	2.23155	[aba]	[abca]	[abcba]	[abcbcbca]
16	[ABABABCACBCBCBAC]	P63MC	12.4015	41.2372	6	13.1073	17.9289	1	0.0560003	0.0442319	0.0284915	0.0188825	0.0152362	6.03496	5.04162	3.64858	2.7472	2.39732	[aba]	[abca]	[abcba]	[abcbcbca]
16	[ABABABCBABABACAC]	P-6M2	12.3369	41.138	6	13.0756	17.953	1	0.0543859	0.0429924	0.027697	0.0182708	0.0147558	5.80164	4.83742	3.49335	2.64317	2.31498	[aba]	[abcba]	[abcbcba]	[abcbcbca]
16	[ABABABCBABACABAC]	P3M1	12.3936	41.3057	6	13.1419	17.9245	1	0.0554702	0.0437111	0.0280243	0.0184796	0.0147901	6.03802	5.03592	3.63376	2.72594	2.36476	[aba]	[abcba]	[abcbca]	[abcbcbca]
16	[ABABABCBABCACBAC]	P3M1	12.3556	41.105	6	13.1531	17.9023	1	0.0535734	0.0419294	0.0264722	0.017163	0.0136543	5.91795	4.91952	3.51973	2.60938	2.2528	[aba]	[abca]	[abcba]	[abcbcbca]
16	[ABABABCBACABCBAC]	P-3M1	12.3601	41.1079	6	13.1532	17.9033	1	0.0536749	0.0419621	0.0265254	0.017223	0.0136557	5.94543	4.94042	3.53464	2.61853	2.25588	[aba]	[abca]	[abcba]	[abcbcbca]
16	[ABABABCBACBACBAC]	P-3M1	12.3629	41.1184	6	13.1304	17.8817	1	0.0529728	0.0412524	0.0257412	0.0164372	0.0129937	5.99163	4.97004	3.53449	2.59016	2.21388	[aba]	[abca]	[abcba]	[abcbcbca]
16	[ABABABCBACBCACAC]	P-3M1	12.3411	41.1145	6	13.6563	17.7026	1	0.0538786	0.042285	0.0269769	0.0176915	0.0141028	5.84242	4.85817	3.49358	2.6172	2.27606	[aba]	[abca]	[abcba]	[abcbcbca]
16	[ABABABCBCABABCAC]	P-3M1	12.3771	40.981	6	13.4907	17.7277	1	0.0553825	0.0437813	0.0282747	0.0187606	0.0151008	5.88723	4.91635	3.5666	2.70703	2.37366	[aba]	[abca]	[abcbca]	[abcbcbca]
16	[ABABABCBCABCBCAC]	P3M1	12.3176	40.7567	6	13.0883	17.9272	1	0.0537405	0.0424176	0.0271956	0.0179161	0.0143298	5.66265	4.73889	3.43611	2.59787	2.27289	[aba]	[abca]	[abcbca]	[abcbcbca]
16	[ABABABCBCBABACAC]	P-3M1	12.3912	41.3294	6	13.0678	17.952	1	0.0562885	0.0445239	0.028885	0.0193409	0.0156276	5.99817	5.00565	3.63701	2.75876	2.41636	[aba]	[abcbca]	[abcbcba]	[abcbcbca]
16	[ABABACABABACABAC]	P-6M2	12.3933	41.3125	6	13.1435	17.9246	1	0.0554687	0.0437445	0.0280034	0.01847	0.014779	6.03928	5.03792	3.63564	2.72601	2.36226	[aba]	[abcba]	[abcbcba]
16	[ABABACABABACBABC]	P-6M2	12.3948	41.2585	6	13.1275	17.9033	1	0.054837	0.0430103	0.027326	0.0177609	0.0141912	6.07382	5.05679	3.627	2.69801	2.32354	[aba]	[abca]	[abcba]	[abcbcba]
16	[ABABACABABACBCBC]	P-6M2	12.3547	41.0816	6	13.1002	17.9276	1	0.054301	0.0427005	0.0273574	0.0179515	0.0143938	5.86217	4.88633	3.52291	2.64236	2.30107	[aba]	[abca]	[abcba]	[abcbcba]
16	[ABABACABABCBABAC]	P-6M2	12.3959	41.3002	6	13.1345	17.9235	1	0.0555226	0.043839	0.0281452	0.0185259	0.01491	6.04319	5.0408	3.64018	2.73199	2.37053	[aba]	[abcba]	[abcbca]	[abcbcba]
16	[ABABACABACABACAC]	P-3M1	12.3505	41.1161	6	13.1432	17.9246	1	0.0540718	0.0426115	0.0271407	0.0177673	0.0142174	5.87156	4.89232	3.51595	2.6333	2.28739	[aba]	[abcba]	[abcbcba]
16	[ABABACABACABACBC]	P3M1	12.3996	41.2699	6	13.1694	17.9	1	0.0548736	0.0431054	0.0273772	0.0177899	0.01424	6.08324	5.06675	3.63993	2.70166	2.33148	[aba]	[abca]	[abcba]	[abcbcba]
16	[ABABACABACABCABC]	P3M1	12.3903	40.8457	6	13.4604	17.6852	1	0.0537152	0.0419633	0.0263871	0.0169904	0.0135079	5.9602	4.96565	3.55132	2.62136	2.25308	[aba]	[abca]	[abcba]	[abcbcba]
16	[ABABACABACABCBAC]	P3M1	12.3255	40.7618	6	13.17	17.9	1	0.0531321	0.0418113	0.0265101	0.0172162	0.0137208	5.72973	4.79517	3.45036	2.57068	2.22698	[aba]	[abca]	[abcba]	[abcbcba]
16	[ABABACABACACABAC]	P63/MMC	12.3934	41.3113	6	13.1435	17.9246	1	0.0554192	0.0437504	0.0279889	0.0184477	0.014763	6.03576	5.03576	3.6348	2.72543	2.3622	[aba]	[abcba]	[abcbcba]
16	[ABABACABACACBCAC]	P3M1	12.3563	41.0981	6	13.1339	17.9234	1	0.0543931	0.0427914	0.0273593	0.0179771	0.0143824	5.88112	4.90297	3.531	2.65013	2.30445	[aba]	[abcba]	[abcbca]	[abcbcba]
16	[ABABACABACBABABC]	P3M1	12.4154	41.1633	6	13.1265	17.9025	1	0.0556326	0.0438291	0.0279998	0.0183425	0.0147214	6.09544	5.08703	3.6632	2.73892	2.37043	[aba]	[abca]	[abcba]	[abcbcba]
16	[ABABACABACBACABC]	P3M1	12.3864	41.0066	6	13.1458	17.878	1	0.053881	0.0421042	0.0264728	0.0170562	0.0135456	6.01163	5.00512	3.57808	2.63767	2.26613	[aba]	[abca]	[abcba]	[abcbcba]
16	[ABABACABACBACBAC]	P3M1	12.4005	41.2398	6	13.1476	17.879	1	0.054188	0.0423051	0.0265219	0.0170352	0.0135214	6.12276	5.08899	3.62669	2.67248	2.28467	[aba]	[abca]	[abcba]	[abcbcba]
16	[ABABACABACBCABAC]	P-6M2	12.3594	41.1349	6	13.17	17.9007	1	0.0536064	0.0419739	0.0264899	0.0171191	0.013627	5.951	4.95013	3.53983	2.61717	2.25252	[aba]	[abca]	[abcba]	[abcbcba]
16	[ABABACABACBCACBC]	P3M1	12.3259	40.7616	6	13.1693	17.8999	1	0.0532004	0.0417916	0.0264987	0.0172354	0.0137311	5.73718	4.79726	3.45255	2.57287	2.22911	[aba]	[abca]	[abcba]	[abcbcba]
16	[ABABACABCABACABC]	P3M1	12.3988	40.8723	6	13.1454	17.8777	1	0.0543712	0.0425205	0.0268691	0.0174128	0.0138464	6.00321	5.00686	3.59201	2.65618	2.28962	[aba]	[abca]	[abcba]	[abcbcba]
16	[ABABACABCABACBAC]	P-6M2	12.3739	41.0849	6	13.1478	17.8786	1	0.0533751	0.0415523	0.0259522	0.0166156	0.0131321	6.01519	4.99457	3.55703	2.60907	2.23472	[aba]	[abca]	[abcba]	[abcbcba]
16	[ABABACABCABCACBC]	P3M1	12.341	40.7099	6	13.1468	17.879	1	0.0528215	0.0412887	0.025928	0.0166259	0.0132013	5.79829	4.84173	3.46654	2.55886	2.20092	[aba]	[abca]	[abcba]	[abcbcba]
16	[ABABACABCABCBABC]	P3M1	12.3414	40.7097	6	13.1459	17.8778	1	0.0528222	0.0413107	0.0259486	0.0166498	0.0132065	5.79332	4.83779	3.46613	2.55942	2.202	[aba]	[abca]	[abcba]	[abcbcba]
16	[ABABACABCACACBAC]	P-6M2	12.3832	41.0739	6	13.1272	17.9029	1	0.0546084	0.0428631	0.0272134	0.0177458	0.0141534	5.99982	4.99819	3.5899	2.67069	2.30995	[aba]	[abca]	[abcba]	[abcbcba]
16	[ABABACABCACBACAC]	P3M1	12.3992	41.2686	6	13.1277	17.9036	1	0.0549718	0.0431363	0.0273969	0.0178759	0.0142779	6.08242	5.06316	3.6375	2.70596	2.33247	[aba]	[abca]	[abcba]	[abcbcba]
16	[ABABACABCACBACBC]	P3M1	12.3749	41.0738	6	13.1478	17.8785	1	0.0534234	0.041607	0.0260222	0.0166867	0.0132003	6.01135	4.99405	3.55868	2.60919	2.23987	[aba]	[abca]	[abcba]	[abcbcba]
16	[ABABACABCACBCABC]	P3M1	12.3411	40.7084	6	13.1456	17.8777	1	0.0528212	0.0412892	0.0259333	0.0166441	0.0131932	5.79103	4.8375	3.46498	2.55856	2.20112	[aba]	[abca]	[abcba]	[abcbcba]
16	[ABABACABCBABCABC]	P3M1	12.3861	40.8765	6	13.1471	17.8783	1	0.053666	0.0418687	0.0263272	0.0169654	0.0134307	5.96189	4.96265	3.54662	2.61793	2.24968	[aba]	[abca]	[abcba]	[abcbcba]
16	[ABABACABCBABCBAC]	P-6M2	12.3629	41.0944	6	13.1699	17.9001	1	0.0537282	0.0420428	0.0265494	0.0172109	0.0137249	5.94333	4.94544	3.54127	2.6196	2.26113	[aba]	[abca]	[abcba]	[abcbcba]
16	[ABABACABCBACBABC]	P3M1	12.3913	40.9597	6	13.1478	17.8787	1	0.0540235	0.042205	0.0265652	0.0171387	0.0136072	6.00888	5.00486	3.57887	2.64267	2.27283	[aba]	[abca]	[abcba]	[abcbcba]
16	[ABABACABCBACBCBC]	P3M1	12.3624	41.0667	6	13.6001	17.699	1	0.0537581	0.0421504	0.0266882	0.0173214	0.0138195	5.92361	4.92956	3.53579	2.62261	2.26845	[aba]	[abca]	[abcba]	[abcbcba]
16	[ABABACABCBCBACAC]	P3M1	12.3973	41.2907	6	13.1006	17.9278	1	0.0557168	0.0439749	0.0282778	0.0186423	0.0150143	6.04408	5.03711	3.64409	2.73623	2.38189	[aba]	[abca]	[abcba]	[abcbcba]
16	[ABABACABCBCBACBC]	P3M1	12.3824	41.0852	6	13.1274	17.9032	1	0.0545399	0.0427824	0.0271436	0.0176777	0.0141453	5.99338	4.99368	3.58948	2.66428	2.30672	[aba]	[abca]	[abcba]	[abcbcba]
16	[ABABACACABABACBC]	P-6M2	12.3718	41.0482	6	13.5242	17.7288	1	0.0551776	0.0435147	0.028015	0.0185078	0.0149039	5.90795	4.93409	3.57154	2.69065	2.35042	[aba]	[abca]	[abcba]	[abcbcba]
16	[ABABACACABABCABC]	P3M1	12.3617	41.0997	6	13.1005	17.9053	1	0.0537313	0.0420809	0.0265839	0.0172383	0.0137369	5.92664	4.93431	3.5325	2.6218	2.26346	[aba]	[abca]	[abcbca]	[abcbcba]
16	[ABABACACABCABABC]	P3M1	12.3929	40.9385	6	13.0986	17.9042	1	0.0549883	0.0432543	0.0276199	0.0180808	0.0145053	5.96037	4.97869	3.59183	2.68623	2.33198	[aba]	[abca]	[abcbca]	[abcbcba]
16	[ABABACACABCABCBC]	P3M1	12.3829	40.9594	6	13.0992	17.9055	1	0.0544176	0.0427231	0.0271632	0.0177541	0.0141976	5.93497	4.94637	3.55726	2.65481	2.30354	[aba]	[abca]	[abcbca]	[abcbcba]
16	[ABABACACABCBACBC]	P-3M1	12.3554	41.0834	6	13.1279	17.9047	1	0.0535618	0.0419619	0.0265168	0.0171687	0.0136763	5.90512	4.91241	3.518	2.60707	2.25334	[aba]	[abca]	[abcba]	[abcbcba]
16	[ABABACACBABABCAC]	P-6M2	12.3694	41.1052	6	13.0894	17.9265	1	0.0548923	0.0432394	0.0276905	0.0182904	0.0146122	5.92384	4.93859	3.56169	2.67964	2.33313	[aba]	[abca]	[abcbca]	[abcbcba]
16	[ABABACACBABABCBC]	P63MC	12.4057	41.2186	6	13.0893	17.9263	1	0.0561198	0.0442669	0.0285552	0.0189383	0.0152935	6.04161	5.03859	3.65019	2.75012	2.40656	[aba]	[abca]	[abcbca]	[abcbcba]
16	[ABABACACBACACABC]	P3M1	12.3299	40.727	6	13.0986	17.9029	1	0.0533152	0.0418916	0.0266133	0.0173198	0.0138107	5.72336	4.78813	3.44937	2.58143	2.2401	[aba]	[abca]	[abcbca]	[abcbcba]
16	[ABABACACBCACBCAC]	P-6M2	12.3514	41.1103	6	13.1333	17.9234	1	0.0540961	0.0425441	0.0271898	0.0177846	0.014248	5.87464	4.89597	3.52165	2.63676	2.29051	[aba]	[abcba]	[abcbca]	[abcbcba]
16	[ABABACACBCBABABC]	P-3M1	12.3621	40.976	6	13.5423	17.7022	1	0.0547147	0.0430586	0.0276557	0.018259	0.0146798	5.85066	4.87759	3.52795	2.65966	2.32732	[aba]	[abca]	[abcbca]	[abcbcba]
16	[ABABACBABABCACBC]	P-3M1	12.3585	41.0507	6	13.1258	17.9026	1	0.0538233	0.0421819	0.0267054	0.0173424	0.0138627	5.90302	4.91507	3.52645	2.61895	2.26778	[aba]	[abca]	[abcba]	[abcbcba]
16	[ABABACBABCABACBC]	P3M1	12.4156	41.1733	6	13.1473	17.8782	1	0.0548197	0.0429157	0.0270321	0.0174554	0.013916	6.14101	5.11166	3.658	2.70204	2.31946	[aba]	[abca]	[abcba]	[abcbcba]
16	[ABABACBABCABCABC]	P3M1	12.4397	41.0006	6	13.1125	17.8559	1	0.0546602	0.0426199	0.0266646	0.0170922	0.0135465	6.19349	5.14804	3.67667	2.69807	2.30921	[aba]	[abca]	[abcba]	[abcbcba]
16	[ABABACBABCACBABC]	P-6M2	12.3967	40.9485	6	13.1466	17.878	1	0.054415	0.0426504	0.0268976	0.0173519	0.0138543	6.0336	5.02734	3.60093	2.66473	2.29223	[aba]	[abca]	[abcba]	[abcbcba]
16	[ABABACBABCBACABC]	P3M1	12.3999	40.9838	6	13.1458	17.8776	1	0.0543808	0.0425522	0.0268228	0.0173263	0.0137945	6.05157	5.03585	3.60751	2.66493	2.29298	[aba]	[abca]	[abcba]	[abcbcba]
16	[ABABACBACABACABC]	P-6M2	12.3904	40.97	6	13.1446	17.8772	1	0.0537442	0.0418724	0.0262874	0.0169304	0.013428	6.01235	4.99902	3.56908	2.62822	2.25474	[aba]	[abca]	[abcba]	[abcbcba]
16	[ABABACBACABCACBC]	P3M1	12.413	41.1772	6	13.1465	17.878	1	0.0546962	0.0428186	0.0269581	0.0173741	0.0138631	6.13558	5.10766	3.65177	2.69578	2.31438	[aba]	[abca]	[abcba]	[abcbcba]
16	[ABABACBACACABCBC]	P-3M1	12.3787	40.9419	6	13.4747	17.7341	1	0.0543378	0.0426902	0.0272055	0.0177511	0.0141973	5.92216	4.94014	3.55697	2.65075	2.2983	[aba]	[abca]	[abcbca]	[abcbcba]
16	[ABABACBACBABCABC]	P-6M2	12.449	40.9218	6	13.1119	17.8555	1	0.0547049	0.0426148	0.0266618	0.0171206	0.0135683	6.19413	5.14998	3.67856	2.69661	2.30878	[aba]	[abca]	[abcba]	[abcbcba]
16	[ABABACBACBACBCBC]	P-3M1	12.3885	40.8315	6	13.2965	18.0418	1	0.0536948	0.0419867	0.0264345	0.0170591	0.0135468	5.94617	4.95569	3.54617	2.62104	2.25471	[aba]	[abca]	[abcbcba]
16	[ABABACBACBCBCABC]	P63/MMC	12.4432	40.9165	6	13.1003	17.8804	1	0.0554977	0.043575	0.0276149	0.017955	0.0144128	6.13576	5.10979	3.67366	2.73176	2.35749	[aba]	[abca]	[abcbcba]
16	[ABABACBCABACBCBC]	P-3M1	12.3645	41.0087	6	13.5641	17.6815	1	0.0541608	0.0424593	0.0269743	0.0176106	0.0140066	5.90743	4.922	3.53544	2.63876	2.28354	[aba]	[abca]	[abcba]	[abcbcba]
16	[ABABACBCABCBACBC]	P-6M2	12.3764	41.0594	6	13.1475	17.8784	1	0.0534786	0.0416594	0.0260394	0.0167023	0.0131964	6.01084	4.99166	3.55878	2.61255	2.24079	[aba]	[abca]	[abcba]	[abcbcba]
16	[ABABACBCACBCACBC]	P-6M2	12.3788	41.073	6	13.1685	17.8996	1	0.0546029	0.0427773	0.0271748	0.0177382	0.0141392	5.97997	4.9826	3.57979	2.66757	2.30591	[aba]	[abca]	[abcba]	[abcbcba]
16	[ABABCABABCABACBC]	P3M1	12.4266	41.1204	6	13.1328	17.8762	1	0.0551632	0.0432266	0.0273379	0.0177196	0.0141457	6.14767	5.12018	3.6714	2.7203	2.3435	[aba]	[abca]	[abcba]	[abcbca]
16	[ABABCABABCABCABC]	P-3M1	12.387	40.8877	6	13.0962	17.8538	1	0.0529854	0.0411205	0.0255	0.0162165	0.0127309	6.0176	4.99245	3.54256	2.5907	2.21255	[aba]	[abca]	[abcbca]
16	[ABABCABABCABCBAC]	P3M1	12.343	40.7014	6	13.1325	17.8762	1	0.0528666	0.0413273	0.0259897	0.0166994	0.0132289	5.79767	4.84139	3.46944	2.56346	2.20737	[aba]	[abca]	[abcba]	[abcbca]
16	[ABABCABABCACABAC]	P3M1	12.4105	41.2066	6	13.1302	17.8991	1	0.0553898	0.0435984	0.0277797	0.018154	0.0146007	6.09193	5.08089	3.6541	2.72463	2.36082	[aba]	[abca]	[abcba]	[abcbca]
16	[ABABCABABCACBCAC]	P3M1	12.3296	40.7392	6	13.1305	17.8993	1	0.0533131	0.0418779	0.0266248	0.0172823	0.0138048	5.7359	4.79369	3.45243	2.58121	2.23987	[aba]	[abca]	[abcba]	[abcbca]
16	[ABABCABABCBABCAC]	P3M1	12.4147	41.1682	6	13.1303	17.8991	1	0.0555815	0.0437177	0.0279178	0.0183031	0.0146869	6.08815	5.07798	3.65873	2.73259	2.37204	[aba]	[abca]	[abcba]	[abcbca]
16	[ABABCABABCBACBAC]	P-3M1	12.3788	40.8916	6	13.488	17.6998	1	0.0535996	0.0418504	0.0262897	0.0169142	0.0134331	5.95704	4.9551	3.53994	2.61202	2.24669	[aba]	[abca]	[abcba]	[abcbca]
16	[ABABCABACABABCAC]	P3M1	12.4153	41.1577	6	13.1303	17.9003	1	0.055545	0.0437634	0.0279018	0.0183186	0.0146667	6.08633	5.07863	3.65588	2.73297	2.36894	[aba]	[abca]	[abcba]	[abcbca]
16	[ABABCABACABABCBC]	P3M1	12.3295	40.7397	6	13.1313	17.8992	1	0.0532999	0.0418838	0.0266238	0.0172978	0.0137978	5.73596	4.79475	3.45438	2.5824	2.23786	[aba]	[abca]	[abcba]	[abcbca]
16	[ABABCABACABACABC]	P3M1	12.4232	41.1219	6	13.1599	17.8749	1	0.055019	0.0431264	0.02725	0.0176073	0.0140772	6.14555	5.11994	3.66629	2.71306	2.33084	[aba]	[abca]	[abcba]	[abcbca]
16	[ABABCABACABACBAC]	P3M1	12.4262	41.0675	6	13.1617	17.8751	1	0.0549832	0.0430961	0.0272129	0.017615	0.0140429	6.13224	5.10807	3.65996	2.70909	2.32741	[aba]	[abca]	[abcba]	[abcbca]
16	[ABABCABACABCABAC]	P3M1	12.4246	41.0789	6	13.1611	17.8752	1	0.0549276	0.0430033	0.0271449	0.0175713	0.013997	6.1311	5.10436	3.65488	2.70417	2.32536	[aba]	[abca]	[abcba]	[abcbca]
16	[ABABCABACABCACBC]	P3M1	12.3866	40.9649	6	13.5982	17.6506	1	0.0537921	0.0420165	0.0263973	0.0169759	0.0134859	5.9972	4.99109	3.56363	2.63077	2.26023	[aba]	[abca]	[abcba]	[abcbca]
16	[ABABCABACABCBABC]	P-3M1	12.3842	40.9484	6	13.1606	17.875	1	0.0537299	0.0418838	0.0262995	0.016965	0.01344	5.98976	4.98042	3.55563	2.62273	2.25801	[aba]	[abca]	[abcba]	[abcbca]
16	[ABABCABACABCBCAC]	P3M1	12.405	41.2263	6	13.1309	17.8991	1	0.0551527	0.0432886	0.0275146	0.0179976	0.0143909	6.08505	5.06648	3.64111	2.71278	2.34672	[aba]	[abca]	[abcba]	[abcbca]
16	[ABABCABACACBABAC]	P3M1	12.4132	41.1733	6	13.1312	17.8992	1	0.0554969	0.0436148	0.0278142	0.0182487	0.014597	6.08638	5.07437	3.65154	2.72911	2.3629	[aba]	[abca]	[abcba]	[abcbca]
16	[ABABCABACACBACBC]	P3M1	12.4217	41.0476	6	13.1326	17.8763	1	0.0549227	0.0429929	0.0271564	0.0176193	0.0140436	6.11356	5.09041	3.64801	2.70113	2.32725	[aba]	[abca]	[abcba]	[abcbca]
16	[ABABCABACACBCABC]	P3M1	12.3833	41.0341	6	13.134	17.8764	1	0.0537411	0.0419585	0.0263135	0.0169321	0.0134181	6.01656	5.00337	3.57027	2.6296	2.25747	[aba]	[abca]	[abcba]	[abcbca]
16	[ABABCABACACBCBAC]	P3M1	12.4127	41.1796	6	13.1325	17.8993	1	0.0555689	0.043669	0.0278903	0.0182855	0.0146464	6.09007	5.07685	3.6546	2.73106	2.36626	[aba]	[abca]	[abcba]	[abcbca]
16	[ABABCABACBABACBC]	P-6M2	12.3862	40.9694	6	13.133	17.8764	1	0.0538178	0.0420771	0.0264613	0.0170238	0.0135277	6.00181	4.99445	3.57117	2.63321	2.26563	[aba]	[abca]	[abcba]	[abcbca]
16	[ABABCABACBABCABC]	P3M1	12.4414	41.0307	6	13.4458	17.6744	1	0.0547759	0.0426745	0.0267098	0.0171275	0.0135538	6.20752	5.16159	3.68678	2.70256	2.31557	[aba]	[abca]	[abcba]	[abcbca]
16	[ABABCABACBABCBAC]	P3M1	12.4157	41.1879	6	13.1621	17.8756	1	0.0547755	0.0428522	0.0269895	0.0174315	0.0138706	6.14247	5.11448	3.65806	2.70053	2.31821	[aba]	[abca]	[abcba]	[abcbca]
16	[ABABCABACBACABAC]	P3M1	12.4142	41.1951	6	13.1621	17.8755	1	0.0546614	0.0427764	0.0269316	0.0173552	0.0138294	6.1435	5.11512	3.65358	2.6988	2.31281	[aba]	[abca]	[abcba]	[abcbca]
16	[ABABCABACBACACBC]	P3M1	12.4227	41.1377	6	13.1333	17.8765	1	0.0549932	0.0430558	0.0272162	0.0176014	0.0140519	6.14371	5.11672	3.66515	2.71159	2.33362	[aba]	[abca]	[abcba]	[abcbca]
16	[ABABCABACBACBABC]	P-3M1	12.4396	41.0618	6	13.1279	17.8531	1	0.0546555	0.0426559	0.0266774	0.0170787	0.0135289	6.20783	5.16187	3.67937	2.70472	2.31142	[aba]	[abca]	[abcba]	[abcbca]
16	[ABABCABACBACBCAC]	P3M1	12.4211	41.135	6	13.1351	17.8768	1	0.0549577	0.0430268	0.0271518	0.017582	0.0140143	6.13809	5.11289	3.66165	2.70729	2.33103	[aba]	[abca]	[abcba]	[abcbca]
16	[ABABCABACBCABCAC]	P3M1	12.4162	41.0484	6	13.1335	17.8765	1	0.0545559	0.0427332	0.0269401	0.0174228	0.0138987	6.09148	5.07047	3.62761	2.684	2.31301	[aba]	[abca]	[abcba]	[abcbca]
16	[ABABCABACBCABCBC]	P-3M1	12.4237	41.083	6	13.1328	17.8764	1	0.0550177	0.0429599	0.0271882	0.0176417	0.0140353	6.1309	5.09957	3.65295	2.70357	2.3296	[aba]	[abca]	[abcba]	[abcbca]
16	[ABABCABACBCACABC]	P3M1	12.343	40.7024	6	13.1326	17.8762	1	0.0528711	0.0413364	0.0259758	0.0166885	0.0132421	5.79841	4.84169	3.46944	2.56441	2.2064	[aba]	[abca]	[abcba]	[abcbca]
16	[ABABCABACBCACBAC]	P3M1	12.4215	41.1148	6	13.162	17.8753	1	0.0549115	0.0429782	0.0271197	0.0175678	0.0139932	6.1366	5.10688	3.65688	2.70466	2.32522	[aba]	[abca]	[abcba]	[abcbca]
16	[ABABCABACBCBABAC]	P3M1	12.3609	41.0892	6	13.1326	17.8997	1	0.0537707	0.0420881	0.0266151	0.017256	0.0137733	5.92514	4.92645	3.52894	2.62297	2.26654	[aba]	[abca]	[abcba]	[abcbca]
16	[ABABCABACBCBACBC]	P63MC	12.3426	40.7048	6	13.1324	17.8764	1	0.0528906	0.041352	0.0260232	0.0167003	0.0132544	5.80269	4.8428	3.46725	2.56848	2.2064	[aba]	[abca]	[abcba]	[abcbca]
16	[ABABCABCABABCBAC]	P-3M1	12.3852	40.8504	6	13.4517	17.6926	1	0.0536655	0.0419437	0.0263766	0.0170111	0.0135042	5.95168	4.95432	3.54279	2.61919	2.255	[aba]	[abca]	[abcba]	[abcbca]
16	[ABABCABCABACABAC]	P3M1	12.3871	40.8595	6	13.482	17.6807	1	0.0536132	0.0418998	0.0263421	0.0169274	0.013452	5.9566	4.96083	3.54835	2.61828	2.25	[aba]	[abca]	[abcba]	[abcbca]
16	[ABABCABCABACACBC]	P3M1	12.3893	41.019	6	13.1341	17.8769	1	0.0539051	0.0420892	0.0264345	0.0170193	0.0135064	6.03069	5.01322	3.58181	2.63798	2.26747	[aba]	[abca]	[abcba]	[abcbca]
16	[ABABCABCABACBCAC]	P3M1	12.4155	41.1731	6	13.1345	17.8774	1	0.0547776	0.0428612	0.0270349	0.0174526	0.0139057	6.1344	5.10741	3.65528	2.69914	2.32228	[aba]	[abca]	[abcba]	[abcbca]
16	[ABABCABCABCABCAC]	P-3M1	12.4164	40.7301	6	12.9505	18.3381	1	0.0534328	0.0415868	0.0258488	0.0164734	0.0130337	6.03685	5.0224	3.57163	2.61645	2.23286	[aba]	[abca]	[abcbca]
16	[ABABCABCABCABCBC]	P-3M1	12.4077	40.7572	6	13.0058	18.31	1	0.0532398	0.0414347	0.025797	0.016395	0.0129427	6.01682	5.00752	3.56449	2.60422	2.2237	[aba]	[abca]	[abcbca]
16	[ABABCABCABCACABC]	P-3M1	12.3878	40.8679	6	13.0823	18.2584	1	0.0529172	0.0411305	0.0255005	0.016202	0.0127591	6.00426	4.99033	3.54201	2.59107	2.20694	[aba]	[abca]	[abcbca]
16	[ABABCABCABCACBAC]	P3M1	12.4153	41.0609	6	13.1285	17.8537	1	0.0539704	0.0419259	0.0261122	0.0166534	0.0131225	6.14855	5.11053	3.63449	2.65498	2.26792	[aba]	[abca]	[abcba]	[abcbca]
16	[ABABCABCABCBABAC]	P3M1	12.3684	41.0835	6	13.1357	17.8772	1	0.0532857	0.0415012	0.0259524	0.0166322	0.0131426	5.98585	4.97086	3.54088	2.60262	2.23267	[aba]	[abca]	[abcba]	[abcbca]
16	[ABABCABCABCBACBC]	P3M1	12.358	40.6557	6	13.1281	17.8535	1	0.0524398	0.04077	0.0253244	0.016061	0.0126525	5.86871	4.89002	3.48248	2.54598	2.17474	[aba]	[abca]	[abcba]	[abcbca]
16	[ABABCABCABCBCABC]	P-3M1	12.3908	40.8668	6	13.0935	18.2552	1	0.0529148	0.0412038	0.0255162	0.016165	0.0127828	6.0126	4.99589	3.54877	2.58972	2.21147	[aba]	[abca]	[abcbca]
16	[ABABCABCACABACBC]	P3M1	12.4229	41.1277	6	13.1333	17.8766	1	0.0550877	0.0431801	0.0272966	0.0176836	0.0141072	6.14547	5.11834	3.66922	2.71486	2.33871	[aba]	[abca]	[abcba]	[abcbca]
16	[ABABCABCACBABCAC]	P3M1	12.4176	41.1235	6	13.1346	17.8769	1	0.054956	0.042933	0.027109	0.0175829	0.0139804	6.12821	5.10098	3.65426	2.70201	2.32789	[aba]	[abca]	[abcba]	[abcbca]
16	[ABABCABCACBABCBC]	P3M1	12.4	40.938	6	13.134	17.8768	1	0.0541322	0.0423013	0.0266142	0.0172024	0.0136666	6.00961	5.0019	3.5777	2.64263	2.27521	[aba]	[abca]	[abcba]	[abcbca]
16	[ABABCABCACBACABC]	P3M1	12.435	40.9319	6	13.1275	17.8529	1	0.0543577	0.0423454	0.0264546	0.016936	0.0134002	6.16165	5.11827	3.65045	2.67832	2.29049	[aba]	[abca]	[abcba]	[abcbca]
16	[ABABCABCACBACBAC]	P3M1	12.4316	40.9679	6	13.1281	17.8534	1	0.0542793	0.0422238	0.0263664	0.0168457	0.013336	6.16178	5.12243	3.65082	2.67005	2.28482	[aba]	[abca]	[abcba]	[abcbca]
16	[ABABCABCACBCABAC]	P3M1	12.4136	41.1725	6	13.1619	17.8755	1	0.0547442	0.0427581	0.0269873	0.0174212	0.0138397	6.13489	5.1091	3.65288	2.69583	2.3153	[aba]	[abca]	[abcba]	[abcbca]
16	[ABABCABCACBCACBC]	P3M1	12.4169	41.1711	6	13.1601	17.8773	1	0.0548036	0.0428398	0.0270189	0.0174381	0.0139208	6.13997	5.10871	3.65685	2.69901	2.32163	[aba]	[abca]	[abcba]	[abcbca]
16	[ABABCABCBABACABC]	P-3M1	12.3939	41.0147	6	13.1337	17.8763	1	0.0541082	0.0422748	0.0265961	0.0171315	0.0136334	6.03871	5.02561	3.59369	2.6502	2.27919	[aba]	[abca]	[abcba]	[abcbca]
16	[ABABCABCBABACBAC]	P63MC	12.3433	40.7014	6	13.1342	17.876	1	0.0529081	0.0413367	0.0259594	0.0167051	0.0132202	5.79756	4.83729	3.46716	2.56567	2.20743	[aba]	[abca]	[abcba]	[abcbca]
16	[ABABCABCBABCABAC]	P3M1	12.4108	41.0709	6	13.1618	17.8761	1	0.0547122	0.04278	0.0269661	0.0174835	0.0138748	6.10026	5.07667	3.63536	2.68765	2.31126	[aba]	[abca]	[abcba]	[abcbca]
16	[ABABCABCBABCACBC]	P3M1	12.4185	41.16	6	13.1603	17.8753	1	0.0548593	0.0428825	0.0270535	0.0174955	0.013941	6.14236	5.10885	3.65769	2.70177	2.32405	[aba]	[abca]	[abcba]	[abcbca]
16	[ABABCABCBABCBCAC]	P3M1	12.4096	41.203	6	13.1314	17.8999	1	0.0553795	0.0434608	0.0277032	0.0181577	0.0145308	6.08754	5.07091	3.6507	2.7209	2.36203	[aba]	[abca]	[abcba]	[abcbca]
16	[ABABCABCBACABCBC]	P3M1	12.423	41.1177	6	13.1324	17.8766	1	0.05501	0.0430322	0.027234	0.017623	0.0140814	6.13651	5.10669	3.6597	2.70927	2.33425	[aba]	[abca]	[abcba]	[abcbca]
16	[ABABCABCBACBABAC]	P-6M2	12.3904	40.9195	6	13.1339	17.8767	1	0.0539273	0.0421142	0.0264871	0.0170879	0.0135599	5.99457	4.98909	3.56798	2.63686	2.26785	[aba]	[abca]	[abcba]	[abcbca]
16	[ABABCABCBACBACBC]	P3M1	12.358	40.6556	6	13.1278	17.8534	1	0.0524221	0.0407708	0.0253153	0.0160512	0.0126495	5.87054	4.89075	3.48317	2.54649	2.17496	[aba]	[abca]	[abcba]	[abcbca]
16	[ABABCABCBCABACBC]	P-3M1	12.3699	41.002	6	13.5669	17.684	1	0.0534307	0.0417228	0.0261961	0.0168163	0.0133445	5.96802	4.96143	3.54066	2.61095	2.24091	[aba]	[abca]	[abcba]	[abcbca]
16	[ABABCABCBCACABAC]	P3M1	12.3295	40.7387	6	13.1313	17.9	1	0.0532726	0.0419149	0.0265879	0.0172892	0.0137789	5.73129	4.79423	3.45367	2.57972	2.23675	[aba]	[abca]	[abcba]	[abcbca]
16	[ABABCACABABCACBC]	P3M1	12.3718	41.0442	6	13.1302	17.8994	1	0.0540364	0.0423569	0.0268659	0.0174929	0.0139597	5.93903	4.94139	3.547	2.63975	2.28752	[aba]	[abca]	[abcba]	[abcbca]
16	[ABABCACABABCBCAC]	P-3M1	12.363	41.0158	6	13.5461	17.7225	1	0.0545599	0.0430365	0.0276364	0.018161	0.0145955	5.86508	4.89437	3.53671	2.65942	2.32213	[aba]	[abca]	[abcbca]
16	[ABABCACABACABCBC]	P3M1	12.4128	41.1843	6	13.1297	17.8992	1	0.0554812	0.0436132	0.0278004	0.0182221	0.0145988	6.08918	5.0747	3.65063	2.72722	2.36294	[aba]	[abca]	[abcba]	[abcbca]
16	[ABABCACABACBACBC]	P3M1	12.3984	40.9764	6	13.1339	17.8767	1	0.0541504	0.0423525	0.0266733	0.0171947	0.0137041	6.03445	5.02168	3.59238	2.65301	2.28306	[aba]	[abca]	[abcba]	[abcbca]
16	[ABABCACABACBCBAC]	P-3M1	12.3684	41.0139	6	13.1309	17.8995	1	0.0541038	0.0424419	0.0269237	0.0175147	0.0140161	5.92707	4.93687	3.54666	2.63441	2.28249	[aba]	[abca]	[abcba]	[abcbca]
16	[ABABCACBABACABAC]	P-6M2	12.3668	41.012	6	13.1585	17.8986	1	0.05404	0.0423601	0.0268863	0.017501	0.0139411	5.91987	4.93281	3.54192	2.63784	2.28228	[aba]	[abca]	[abcba]	[abcbca]
16	[ABABCACBABACACBC]	P3M1	12.4081	41.2131	6	13.1317	17.8997	1	0.0553665	0.043471	0.0277233	0.0181476	0.0145492	6.08797	5.0753	3.65109	2.71828	2.35877	[aba]	[abca]	[abcba]	[abcbca]
16	[ABABCACBABCACBAC]	P3M1	12.3402	40.7235	6	13.1632	17.8762	1	0.0528936	0.041308	0.0259609	0.016697	0.0131933	5.80021	4.8417	3.46562	2.56437	2.20282	[aba]	[abca]	[abcba]	[abcbca]
16	[ABABCACBABCBABAC]	P3M1	12.3273	40.755	6	13.1597	17.8989	1	0.0532687	0.0418855	0.0265454	0.0172619	0.0137707	5.73885	4.79599	3.45218	2.57776	2.23373	[aba]	[abca]	[abcba]	[abcbca]
16	[ABABCACBABCBACBC]	P3M1	12.3402	40.7205	6	13.1619	17.8759	1	0.0528626	0.0412739	0.0259317	0.0166753	0.0131939	5.80634	4.84361	3.4676	2.56271	2.20382	[aba]	[abca]	[abcba]	[abcbca]
16	[ABABCACBACABCBAC]	P3M1	12.3821	41.0427	6	13.1633	17.8762	1	0.0537924	0.041964	0.026307	0.0169497	0.013403	6.01373	5.00275	3.57064	2.63105	2.25815	[aba]	[abca]	[abcba]	[abcbca]
16	[ABABCACBACBABCAC]	P-3M1	12.3687	41.0368	6	13.1346	17.8771	1	0.0532802	0.0414378	0.0259263	0.0166737	0.0131177	5.97502	4.95935	3.53009	2.60068	2.22976	[aba]	[abca]	[abcba]	[abcbca]
16	[ABABCACBACBACBAC]	P3M1	12.358	40.6545	6	13.1298	17.8543	1	0.0523864	0.0407269	0.0253008	0.0160253	0.0126182	5.86252	4.88853	3.48094	2.54619	2.17077	[aba]	[abca]	[abcba]	[abcbca]
16	[ABABCACBACBCABAC]	P3M1	12.411	41.2085	6	13.1628	17.8761	1	0.0545948	0.0426548	0.0268258	0.0173059	0.0137363	6.14249	5.1083	3.64893	2.69092	2.30851	[aba]	[abca]	[abcba]	[abcbca]
16	[ABABCACBACBCACBC]	P3M1	12.386	40.9565	6	13.1614	17.8756	1	0.0537296	0.0419836	0.0263889	0.0169643	0.0134928	5.9958	4.98911	3.56507	2.62859	2.26048	[aba]	[abca]	[abcba]	[abcbca]
16	[ABABCACBCABACBAC]	P3M1	12.3406	40.719	6	13.1626	17.875	1	0.0528179	0.041313	0.0259232	0.0166509	0.0132	5.80019	4.84197	3.46909	2.55987	2.20182	[aba]	[abca]	[abcba]	[abcbca]
16	[ABABCACBCABCABAC]	P3M1	12.4153	41.1607	6	13.1619	17.8757	1	0.0546919	0.0427459	0.0269058	0.0173901	0.0138298	6.1358	5.10492	3.64905	2.6953	2.3144	[aba]	[abca]	[abcba]	[abcbca]
16	[ABABCACBCABCACBC]	P-3M1	12.3933	40.9124	6	13.5139	17.7073	1	0.0540389	0.0422715	0.0266503	0.0171655	0.0137306	6.00383	5.00071	3.58311	2.64122	2.27415	[aba]	[abca]	[abcba]	[abcbca]
16	[ABABCACBCACBABAC]	P-6M2	12.3645	41.0487	6	13.1583	17.8985	1	0.0538815	0.0422271	0.0267113	0.0173927	0.0138088	5.9255	4.92877	3.52977	2.62803	2.27012	[aba]	[abca]	[abcba]	[abcbca]
16	[ABABCACBCACBCBAC]	P3M1	12.4065	41.2323	6	13.158	17.8986	1	0.0552397	0.0433353	0.0275727	0.0180145	0.0144146	6.09357	5.0718	3.64663	2.71355	2.34831	[aba]	[abca]	[abcba]	[abcbca]
16	[ABABCACBCBABCBAC]	P3M1	12.3274	40.7549	6	13.1594	17.8987	1	0.0532675	0.0418578	0.0265522	0.0172705	0.0137549	5.73807	4.79419	3.45277	2.57743	2.23356	[aba]	[abca]	[abcba]	[abcbca]
16	[ABABCBABACABCBAC]	P-6M2	12.3631	41.1025	6	13.1607	17.9011	1	0.0538557	0.0422113	0.0266921	0.0173511	0.0137891	5.94145	4.94616	3.5449	2.62944	2.27128	[aba]	[abca]	[abcba]	[abcbca]
16	[ABABCBABACACBCAC]	P63/MMC	12.4017	41.2697	6	13.1237	17.9223	1	0.0558762	0.0440583	0.0283621	0.0187292	0.0151031	6.04463	5.04412	3.65014	2.74093	2.39187	[aba]	[abcba]	[abcbca]
16	[ABABCBABCABACBAC]	P3M1	12.4119	41.2067	6	13.1633	17.8761	1	0.0546204	0.0426968	0.0268665	0.0172984	0.0137656	6.1419	5.11007	3.65185	2.69377	2.31087	[aba]	[abca]	[abcba]	[abcbca]
16	[ABABCBABCABCABAC]	P-3M1	12.3964	40.8633	6	13.4148	17.8498	1	0.0540033	0.0421727	0.0265595	0.017131	0.0136206	5.99085	4.99001	3.57307	2.63833	2.26812	[aba]	[abca]	[abcba]	[abcbca]
16	[ABABCBABCBABCBAC]	P3M1	12.4006	41.2681	6	13.1854	17.8975	1	0.0549303	0.0430737	0.0273361	0.0178056	0.0142193	6.08985	5.06591	3.6378	2.70099	2.33293	[aba]	[abca]	[abcba]	[abcbca]
16	[ABABCBABCBACABAC]	P-3M1	12.361	41.0776	6	13.1854	17.8975	1	0.0538478	0.0420836	0.0266369	0.0173451	0.0137689	5.932	4.93196	3.53362	2.62389	2.26266	[aba]	[abca]	[abcba]	[abcbca]
16	[ABABCBABCBACBCAC]	P3M1	12.3575	41.076	6	13.1595	17.8985	1	0.0536661	0.041993	0.0265627	0.0172125	0.0137065	5.91393	4.91587	3.52233	2.61585	2.25848	[aba]	[abca]	[abcba]	[abcbca]
16	[ABABCBABCBCACBAC]	P-3M1	12.3988	41.2393	6	13.644	17.6785	1	0.0549455	0.0430916	0.027377	0.0178688	0.0142601	6.07537	5.057	3.63444	2.70076	2.33353	[aba]	[abca]	[abcba]	[abcbca]
16	[ABABCBACABACBCAC]	P-3M1	12.3725	41.0359	6	13.1597	17.8988	1	0.0542454	0.0425753	0.0270301	0.0175817	0.0140637	5.94584	4.95467	3.55898	2.64923	2.29354	[aba]	[abca]	[abcba]	[abcbca]
16	[ABABCBACABCACBAC]	P3M1	12.3825	41.0455	6	13.164	17.8762	1	0.0536764	0.041891	0.0262837	0.0169006	0.0133681	6.01764	5.00423	3.57128	2.62768	2.25462	[aba]	[abca]	[abcba]	[abcbca]
16	[ABABCBACBABCBCAC]	P-3M1	12.3796	40.9362	6	13.4993	17.7183	1	0.0543146	0.0427657	0.0272258	0.0176991	0.0142109	5.92184	4.94204	3.56099	2.65189	2.2984	[aba]	[abca]	[abcba]	[abcbca]
16	[ABACABACABACBABC]	P-6M2	12.3829	40.962	6	13.1894	17.8745	1	0.0537248	0.0419842	0.0263169	0.0169479	0.0134124	6.00201	4.992	3.56664	2.62861	2.2543	[aba]	[abca]	[abcba]
16	[ABACABACABCBACBC]	P-3M1	12.3676	41.0496	6	13.19	17.8749	1	0.0532251	0.0415483	0.0259949	0.0166224	0.013187	5.97659	4.96919	3.54299	2.59977	2.22703	[aba]	[abca]	[abcba]
16	[ABACABACBABCACBC]	P3M1	12.3814	40.9944	6	13.1897	17.8748	1	0.0537047	0.0419375	0.0262903	0.016929	0.0134091	6.00245	4.99094	3.56345	2.62801	2.25301	[aba]	[abca]	[abcba]
16	[ABACABACBABCBABC]	P63/MMC	12.4183	41.1136	6	13.1889	17.8742	1	0.0547927	0.0427682	0.0269089	0.0174391	0.0138336	6.12938	5.10181	3.65017	2.69106	2.31498	[aba]	[abca]	[abcba]
16	[ABACABACBACBACBC]	P3M1	12.4243	41.111	6	13.158	17.8529	1	0.0542824	0.0422012	0.0263068	0.0167842	0.0132289	6.19005	5.14437	3.66063	2.67856	2.28208	[aba]	[abca]	[abcba]
16	[ABACABACBACBCABC]	P-6M2	12.405	40.8622	6	13.157	17.8522	1	0.0533879	0.0414499	0.0257726	0.0164244	0.0129299	6.05943	5.03341	3.57731	2.61623	2.23096	[aba]	[abca]	[abcba]
16	[ABACABACBCABACBC]	P-6M2	12.3744	41.0611	6	13.1904	17.8752	1	0.0534452	0.04166	0.026081	0.0167197	0.0132673	6.01027	4.99185	3.55815	2.61219	2.24061	[aba]	[abca]	[abcba]
16	[ABACABCABACBACBC]	P3M1	12.3555	40.6727	6	13.1579	17.8527	1	0.0523631	0.0407448	0.0252896	0.0160087	0.012607	5.86617	4.89234	3.48584	2.54177	2.16927	[aba]	[abca]	[abcba]
16	[ABACABCABACBCABC]	P3M1	12.4298	41.0113	6	13.1578	17.8526	1	0.0542216	0.0422042	0.0263356	0.0168007	0.0132673	6.16578	5.12574	3.65193	2.672	2.2797	[aba]	[abca]	[abcba]
16	[ABACABCABCABACBC]	P3M1	12.4235	41.1352	6	13.1585	17.8529	1	0.0541729	0.0421832	0.0262574	0.0167181	0.0132172	6.19677	5.14807	3.66115	2.67802	2.28078	[aba]	[abca]	[abcba]
16	[ABACABCABCABCABC]	P-3M1	12.4071	40.8988	6	12.7142	18.4543	1	0.0526459	0.0406824	0.0249177	0.0155534	0.0121638	6.11708	5.0739	3.57901	2.58457	2.18219	[aba]	[abca]	[abcba]
16	[ABACABCABCACBABC]	P3M1	12.3557	40.6731	6	13.1582	17.8525	1	0.052369	0.0407411	0.0252969	0.016026	0.0126064	5.86494	4.89091	3.48327	2.54437	2.16886	[aba]	[abca]	[abcba]
16	[ABACABCACBACBABC]	P-3M1	12.384	40.9906	6	13.1581	17.8523	1	0.0528502	0.041096	0.0254515	0.0160913	0.012664	6.04177	5.0151	3.55857	2.59138	2.20486	[aba]	[abca]	[abcba]
16	[ABACABCBACABACBC]	P63/MMC	12.4082	41.2239	6	13.1902	17.8751	1	0.0545472	0.0425245	0.0266773	0.0172574	0.0136176	6.14128	5.1008	3.63993	2.68537	2.29985	[aba]	[abca]	[abcba]
16	[ABACBABCABCBACBC]	P-3M1	12.3948	40.8372	6	13.4988	17.6686	1	0.0531806	0.0413878	0.0257174	0.0163369	0.0129019	6.02512	5.01091	3.56135	2.60023	2.21734	[aba]	[abca]	[abcba]
16	[ABACBACABCABACBC]	P-6M2	12.3909	40.9676	6	13.1591	17.8528	1	0.0532618	0.041336	0.0256572	0.016259	0.0128525	6.0682	5.03462	3.57585	2.60885	2.22405	[aba]	[abca]	[abcba]
16	[ABACBACABCABCABC]	P-3M1	12.4121	40.7511	6	12.8174	18.4067	1	0.052453	0.0405346	0.0248248	0.015536	0.0121095	6.07362	5.0403	3.56043	2.56969	2.17293	[aba]	[abca]	[abcba]
16	[ABACBACBACABCABC]	P63/MMC	12.4639	40.8664	6	13.1131	17.83	1	0.0540057	0.0418961	0.0258569	0.0163483	0.0128216	6.25115	5.18903	3.68312	2.67392	2.26785	[aba]	[abca]	[abcba]
