# Supplementary material for: In silico prediction and screening of modular crystal structures via a high-throughput genomic approach
Source: Nat Commun. 2015 Sep 23;6:8328. doi: 10.1038/ncomms9328 (PMC4667440; doi:10.1038/ncomms9328)
Supplement: Supplementary Data 2 — The means (<D>), standard deviations (σ), and ranges (R) of the local Interatomic Distances (T-O, O-O, and T-T) in 1,150 enumerated ABC-6 structures with no more than four types of constituent cages. [file ncomms9328-s3.xlsx]

## Sheet: ABC_1150_LID
The means (<D>), standard deviations (σ), and ranges (R) of the local Interatomic Distances (T-O, O-O, and T-T) in 1,150 enumerated ABC-6 structures with no more than four types of constituent cages
Details about LID calculations can be found in our paper (Angew. Chem. Int. Ed. 2013, 52, 1673-1677; DOI: 10.1002/anie.201206340)
Stacking Layers	Stacking Sequence	<DTO>	σTO	RTO	<DOO>	σOO	ROO	<DTT>	σTT	RTT	<DOO> Offset	<DTT> Offset
2	[AB]	1.59977	0.008009	0.026931	2.61227	0.024289	0.104581	3.08513	0.022679	0.080294	0.000136236	9.81754e-05
3	[AAB]	1.60198	0.008019	0.029331	2.61577	0.029793	0.076262	3.07614	0.02842	0.098607	4.34846e-05	0.00171136
3	[ABC]	1.59716	8e-06	2e-05	2.60797	0.031045	0.065917	3.09963	1e-06	4e-06	8.87625e-05	0.00162836
4	[AABB]	1.60269	0.002696	0.007698	2.61689	0.02832	0.061977	3.07363	0.022557	0.059692	1.41114e-06	0.00267418
4	[AABC]	1.60049	0.006511	0.016785	2.61339	0.033871	0.091118	3.08348	0.030005	0.08318	8.07607e-05	0.0017639
4	[ABAC]	1.59833	0.00491	0.017696	2.60988	0.026153	0.075504	3.09325	0.017015	0.047175	9.89585e-05	0.000963327
5	[AABAB]	1.60045	0.008697	0.028043	2.61331	0.027975	0.078635	3.08311	0.03509	0.12075	7.34277e-05	0.00117361
5	[AABAC]	1.60006	0.008284	0.027657	2.61267	0.030085	0.085379	3.08529	0.033713	0.093491	7.29155e-05	0.00144261
5	[AABBC]	1.60248	0.008876	0.031207	2.61641	0.039666	0.14169	3.07452	0.030367	0.11847	0.000127027	0.00252011
5	[ABABC]	1.59817	0.004711	0.021283	2.60962	0.027528	0.073371	3.09412	0.014752	0.06341	0.00010771	0.00102601
6	[AABAAC]	1.60206	0.008149	0.030342	2.61592	0.030041	0.083054	3.07556	0.026523	0.101814	6.02946e-05	0.00152846
6	[AABABB]	1.60309	0.009876	0.04097	2.61748	0.034261	0.154019	3.07098	0.051312	0.236148	5.17054e-05	0.00194507
6	[AABBCC]	1.60274	0.003129	0.00874	2.61697	0.030007	0.069368	3.07339	0.016006	0.040455	1.03729e-05	0.00264457
6	[AABCBC]	1.59985	0.007531	0.029948	2.61235	0.030006	0.084047	3.08624	0.032731	0.129672	8.41897e-05	0.00138847
6	[AABCCB]	1.60179	0.005683	0.016438	2.61549	0.033668	0.095276	3.07733	0.025859	0.07231	7.30996e-05	0.00194025
6	[ABABAC]	1.59881	0.005802	0.020639	2.61069	0.024636	0.076156	3.09053	0.017509	0.055635	0.000118766	0.000590004
6	[ABACBC]	1.59799	0.004123	0.018214	2.60933	0.027774	0.073922	3.09511	0.014628	0.045052	0.000103264	0.00114518
7	[AABAABB]	1.60283	0.009685	0.032011	2.61693	0.038412	0.111152	3.07316	0.039	0.187251	0.000172476	0.00286571
7	[AABABAB]	1.59961	0.00879	0.030689	2.61195	0.027109	0.079126	3.08711	0.035191	0.130119	7.8843e-05	0.00109697
7	[AABABAC]	1.59942	0.008419	0.031661	2.61163	0.028468	0.083648	3.0882	0.033838	0.120739	7.77156e-05	0.00122308
7	[AABABBC]	1.60145	0.008583	0.030898	2.61491	0.033685	0.111443	3.07863	0.032899	0.11406	4.87461e-05	0.00159914
7	[AABBACB]	1.60199	0.008536	0.039076	2.61573	0.034389	0.152187	3.07647	0.050444	0.218571	1.5061e-05	0.00209407
7	[AABBACC]	1.60255	0.008238	0.028	2.61647	0.039618	0.127375	3.07457	0.032719	0.134142	0.000185414	0.00290871
7	[AABCABC]	1.59826	0.006142	0.019512	2.60975	0.033737	0.090015	3.09459	0.030448	0.093772	7.57166e-05	0.00197461
7	[ABABABC]	1.59866	0.005527	0.021583	2.61044	0.025898	0.074037	3.0914	0.016268	0.061215	0.000123229	0.000694612
7	[ABABCAC]	1.59857	0.005532	0.021582	2.61029	0.025795	0.073365	3.09185	0.016798	0.061441	0.000114048	0.000738612
7	[ABACABC]	1.59786	0.003763	0.018637	2.60912	0.028375	0.076814	3.09583	0.01342	0.048307	9.84923e-05	0.00124468
8	[AABAABAB]	1.6009	0.009765	0.047162	2.61395	0.032979	0.115461	3.08135	0.037901	0.133735	2.03029e-05	0.00165075
8	[AABAACAC]	1.60106	0.009755	0.046953	2.61424	0.033037	0.123832	3.08045	0.035339	0.134579	3.34742e-06	0.00152382
8	[AABABABB]	1.6025	0.009685	0.040771	2.61656	0.031951	0.165657	3.0733	0.052849	0.25245	1.2345e-05	0.00138618
8	[AABABBAB]	1.60113	0.008548	0.027047	2.61442	0.02844	0.082193	3.07992	0.034926	0.104822	6.6703e-05	0.00134322
8	[AABABBCC]	1.60249	0.012159	0.044248	2.61631	0.044116	0.14452	3.07473	0.047543	0.191794	0.000250201	0.00278971
8	[AABABCAC]	1.59888	0.008279	0.027963	2.61077	0.029398	0.092214	3.09086	0.034098	0.110622	9.20075e-05	0.00125072
8	[AABACBAC]	1.59821	0.00727	0.024004	2.60966	0.031775	0.088406	3.09466	0.032761	0.097227	8.05579e-05	0.00176072
8	[AABACCBC]	1.60088	0.007661	0.028777	2.61402	0.031192	0.093764	3.08131	0.031848	0.097492	7.55306e-05	0.00149811
8	[AABBAACC]	1.6027	0.002881	0.009061	2.6169	0.029132	0.069747	3.07356	0.019504	0.053309	5.26717e-06	0.00262764
8	[AABBACCB]	1.6022	0.007771	0.031309	2.616	0.037291	0.123736	3.07565	0.033934	0.153314	8.6108e-05	0.00230457
8	[AABBCABC]	1.60018	0.010708	0.050806	2.61267	0.040183	0.195197	3.08569	0.047416	0.183642	0.000116169	0.00243565
8	[AABCAACB]	1.60048	0.006036	0.016319	2.61338	0.032972	0.091368	3.08365	0.030518	0.075118	8.41623e-05	0.00189265
8	[AABCABBC]	1.60032	0.007848	0.030651	2.61306	0.035369	0.113409	3.08456	0.033338	0.09805	4.54287e-05	0.00197975
8	[AABCBCBC]	1.59953	0.007789	0.031862	2.61183	0.028538	0.097399	3.08762	0.032921	0.138027	9.26618e-05	0.00119597
8	[ABABABAC]	1.59765	0.008093	0.031871	2.60873	0.028274	0.134863	3.09664	0.029276	0.114588	5.30544e-05	0.00100161
8	[ABABACAC]	1.59905	0.006176	0.020821	2.61109	0.023849	0.073002	3.08922	0.017683	0.056509	0.000129226	0.000454183
8	[ABABACBC]	1.59844	0.005138	0.021082	2.61008	0.02638	0.074189	3.09261	0.015995	0.058246	0.000116049	0.000851755
8	[ABABCABC]	1.60061	0.005701	0.024962	2.61343	0.032703	0.120283	3.08111	0.026071	0.093825	6.39219e-05	4.73194e-05
8	[ABABCBAC]	1.59839	0.005046	0.020714	2.60998	0.026317	0.077389	3.09295	0.016437	0.05914	0.000107375	0.000937434
8	[ABACBABC]	1.59778	0.003546	0.01823	2.60899	0.028666	0.0736	3.09621	0.012595	0.04658	9.97959e-05	0.00123626
9	[AABAABABB]	1.60212	0.010355	0.040703	2.61586	0.036086	0.135768	3.07587	0.044813	0.202428	9.7918e-05	0.00211346
9	[AABABAABB]	1.60394	0.009678	0.04469	2.61888	0.034287	0.156476	3.06667	0.056994	0.253032	4.20678e-05	0.00181068
9	[AABABABAB]	1.59959	0.008709	0.032109	2.61193	0.026463	0.103257	3.08703	0.034946	0.139033	9.40477e-05	0.000916218
9	[AABABABAC]	1.59939	0.008348	0.032489	2.6116	0.027287	0.099556	3.08812	0.033321	0.131919	9.09507e-05	0.000998182
9	[AABABABBC]	1.6006	0.009998	0.038863	2.61349	0.034148	0.133867	3.08285	0.039687	0.139453	2.1366e-05	0.00164175
9	[AABABACAC]	1.59889	0.008616	0.031177	2.61077	0.028157	0.098846	3.09077	0.033583	0.118277	8.09771e-05	0.00119886
9	[AABABCBCC]	1.60132	0.009919	0.039179	2.61459	0.034933	0.178764	3.07939	0.052053	0.246396	5.37378e-05	0.00170272
9	[AABACABAC]	1.59858	0.007667	0.030691	2.61027	0.029378	0.097901	3.0925	0.032652	0.119268	6.98733e-05	0.00145522
9	[AABBAABBC]	1.60277	0.008369	0.030167	2.61686	0.038098	0.121869	3.0734	0.030895	0.1366	0.000146749	0.00281014
9	[AABBCAABC]	1.60163	0.009443	0.041504	2.61508	0.039233	0.157641	3.07842	0.03614	0.128171	7.96947e-05	0.00228564
9	[AABBCABCC]	1.60133	0.011949	0.046337	2.61446	0.043086	0.146505	3.08044	0.048057	0.159154	0.000206912	0.00281432
9	[AABCABCCB]	1.59963	0.008	0.033867	2.61193	0.034724	0.119731	3.08816	0.036831	0.110242	3.60398e-05	0.00221247
9	[AABCCABBC]	1.60182	0.006176	0.018178	2.61554	0.03451	0.095359	3.07703	0.024663	0.07692	7.07206e-05	0.00181361
9	[ABABABABC]	1.59859	0.006883	0.030744	2.61025	0.029009	0.138982	3.0917	0.026473	0.106504	5.02445e-05	0.000653112
9	[ABABABCAC]	1.59888	0.005911	0.022088	2.61081	0.024801	0.073612	3.09017	0.017292	0.062434	0.000124235	0.000586076
9	[ABABACABC]	1.5983	0.004796	0.020828	2.60984	0.027057	0.074273	3.09335	0.015161	0.059666	0.00011108	0.000911755
9	[ABABCABAC]	1.59825	0.00478	0.021028	2.60975	0.026932	0.077153	3.09369	0.015737	0.060789	0.000103406	0.000986434
9	[ABABCACBC]	1.59825	0.004826	0.021257	2.60976	0.026855	0.078439	3.09364	0.015904	0.062396	0.000107777	0.000941327
9	[ABABCBCAC]	1.59877	0.005902	0.02116	2.61062	0.02479	0.072068	3.09071	0.017516	0.059773	0.000115546	0.000567397
9	[ABACBACBC]	1.59772	0.00335	0.018428	2.60888	0.028969	0.075002	3.09657	0.011998	0.048267	9.86676e-05	0.00127222
10	[AABAABAABB]	1.60273	0.009603	0.036981	2.61685	0.03583	0.110005	3.07315	0.039588	0.177902	9.38543e-05	0.00238021
10	[AABAABABAB]	1.60019	0.010248	0.048319	2.6128	0.032834	0.142083	3.0848	0.042709	0.155884	1.27143e-05	0.00160136
10	[AABAABBABB]	1.60259	0.009756	0.033434	2.61654	0.038128	0.114917	3.07416	0.040027	0.188135	0.000181081	0.002708
10	[AABAACACAC]	1.60019	0.010489	0.054005	2.61279	0.034115	0.137532	3.08482	0.039211	0.144974	2.37143e-05	0.00161936
10	[AABAACCBCC]	1.60261	0.010135	0.034849	2.61661	0.03926	0.139425	3.07397	0.034532	0.157539	0.000140656	0.00261586
10	[AABABAACAC]	1.60053	0.008845	0.029963	2.61345	0.028037	0.082485	3.0826	0.033622	0.113423	8.54953e-05	0.00106193
10	[AABABABABB]	1.60181	0.009658	0.041116	2.61547	0.030644	0.169095	3.07646	0.051298	0.259332	1.34934e-05	0.00120825
10	[AABABABBAB]	1.60046	0.009017	0.033986	2.61331	0.02922	0.111855	3.08317	0.037613	0.137458	5.16246e-05	0.00130211
10	[AABABABBCC]	1.60372	0.010323	0.044583	2.61851	0.035426	0.174017	3.06744	0.057211	0.245474	4.5104e-05	0.00150135
10	[AABABBAABB]	1.60281	0.011928	0.039363	2.61681	0.043063	0.126381	3.07337	0.051139	0.207554	0.000268415	0.00300143
10	[AABABBCBCC]	1.60188	0.010497	0.047157	2.61549	0.036125	0.186957	3.07671	0.043015	0.19439	6.77495e-05	0.00177239
10	[AABABCBCAC]	1.5988	0.008232	0.033795	2.61063	0.028775	0.10012	3.09111	0.032221	0.120166	7.31671e-05	0.00113675
10	[AABABCBCCB]	1.59995	0.00983	0.038562	2.61244	0.033279	0.140999	3.08614	0.042574	0.148243	1.60526e-05	0.00178654
10	[AABABCCBCB]	1.60026	0.007805	0.027864	2.613	0.029602	0.08905	3.0843	0.033556	0.119457	7.827e-05	0.00143986
10	[AABACAACAB]	1.59995	0.008268	0.026238	2.61249	0.030029	0.084104	3.08582	0.035767	0.101905	6.10526e-05	0.00146754
10	[AABBAABBCC]	1.60271	0.002943	0.009166	2.61693	0.02932	0.07024	3.07351	0.018912	0.058653	6.20644e-06	0.00265993
10	[AABBAABCCB]	1.60248	0.008091	0.032889	2.61645	0.037427	0.120204	3.07447	0.035016	0.141351	0.000101428	0.00249836
10	[AABBACBACB]	1.60003	0.008294	0.037718	2.61256	0.034697	0.163591	3.08611	0.049559	0.232314	5.37774e-06	0.00215007
10	[AABBACBACC]	1.60225	0.009619	0.042696	2.61613	0.035957	0.164656	3.0753	0.0555	0.21408	3.20326e-05	0.00217964
10	[AABBACCBBC]	1.60238	0.008615	0.032133	2.61621	0.039671	0.141818	3.07517	0.032804	0.138612	0.000169034	0.0026955
10	[AABBCAABCC]	1.60247	0.008494	0.033417	2.61644	0.038829	0.136976	3.07438	0.03103	0.121934	9.42539e-05	0.00234575
10	[AABBCABBCC]	1.60224	0.010976	0.037379	2.61592	0.043284	0.137228	3.07616	0.040502	0.137795	0.000232116	0.00298282
10	[AABCABBACB]	1.59948	0.006123	0.017334	2.61174	0.033111	0.089609	3.08863	0.031427	0.075949	8.27303e-05	0.00195843
10	[AABCABCABC]	1.59735	0.00564	0.021819	2.60826	0.033675	0.091974	3.09913	0.027977	0.103931	6.99202e-05	0.00205811
10	[AABCBAACBC]	1.60008	0.007144	0.028518	2.61271	0.031409	0.08576	3.0853	0.031962	0.121172	8.2082e-05	0.00155425
10	[AABCBCBCBC]	1.59942	0.007929	0.033992	2.61165	0.027709	0.102215	3.08802	0.032686	0.1427	9.89732e-05	0.00102929
10	[ABABABABAC]	1.59839	0.007617	0.030749	2.60996	0.027498	0.138297	3.09264	0.023518	0.089673	7.1602e-05	0.000650791
10	[ABABABACAC]	1.59806	0.007826	0.032761	2.6094	0.027803	0.135157	3.09432	0.02503	0.096867	6.51348e-05	0.000679005
10	[ABABABACBC]	1.59873	0.005633	0.021565	2.61055	0.025465	0.07467	3.09103	0.016824	0.059435	0.000124584	0.000676005
10	[ABABABCABC]	1.59729	0.006437	0.033099	2.60804	0.032526	0.154855	3.09873	0.025359	0.099847	4.80944e-05	0.00135276
10	[ABABABCBAC]	1.59867	0.005554	0.021117	2.61046	0.025371	0.077664	3.0913	0.017132	0.058818	0.000118911	0.000682683
10	[ABABACABAC]	1.59862	0.005476	0.020587	2.61036	0.025275	0.076764	3.0916	0.01737	0.056482	0.000111123	0.000714683
10	[ABABACBABC]	1.59718	0.006104	0.032765	2.60789	0.031749	0.143893	3.09928	0.025905	0.113846	1.8927e-05	0.00136954
10	[ABABACBCBC]	1.59871	0.005627	0.021194	2.61053	0.025472	0.072852	3.09116	0.016572	0.058106	0.000123016	0.000728612
10	[ABABCABCAC]	1.59817	0.004662	0.021521	2.60963	0.027606	0.074063	3.09406	0.014693	0.064524	0.000106452	0.000973791
10	[ABABCABCBC]	1.59817	0.004708	0.021323	2.60963	0.027524	0.074681	3.09408	0.014804	0.064132	0.000107823	0.000999684
10	[ABABCACBAC]	1.59816	0.004566	0.020991	2.60961	0.027346	0.077222	3.09418	0.015099	0.06122	0.000105626	0.00103618
10	[ABABCBABAC]	1.59861	0.005505	0.020828	2.61034	0.025344	0.076273	3.09167	0.01726	0.0583	0.000108669	0.000721969
10	[ABACABACBC]	1.59813	0.004455	0.018381	2.60955	0.02715	0.077842	3.09436	0.015692	0.048357	0.000101862	0.00107329
10	[ABACABCABC]	1.60031	0.004374	0.02196	2.61295	0.032218	0.123615	3.08271	0.025769	0.101673	6.10561e-05	0.000108181
10	[ABACBACABC]	1.5977	0.003184	0.01836	2.60886	0.029088	0.074376	3.09676	0.011277	0.047716	9.88419e-05	0.00139861
11	[AABAABAABAB]	1.60121	0.009758	0.04422	2.61445	0.033365	0.107729	3.0799	0.03738	0.144863	2.36007e-05	0.00171264
11	[AABAABABABB]	1.60222	0.010141	0.059194	2.61609	0.033937	0.166991	3.07494	0.050608	0.256856	3.23127e-05	0.00169432
11	[AABAABABBAB]	1.60132	0.008918	0.042617	2.61468	0.030453	0.105121	3.07913	0.034934	0.113906	3.13758e-05	0.00145439
11	[AABAABACAAC]	1.60102	0.009364	0.043101	2.61415	0.033205	0.107396	3.08094	0.03616	0.123173	1.29856e-05	0.00179854
11	[AABAABBAABB]	1.60289	0.009084	0.031675	2.61704	0.038009	0.117722	3.07311	0.035468	0.198193	0.000166575	0.00310139
11	[AABAACAABAC]	1.60106	0.009331	0.043207	2.61423	0.03328	0.10534	3.08063	0.03449	0.122806	9.10172e-07	0.00171361
11	[AABABAABABB]	1.60223	0.009407	0.042726	2.61615	0.031364	0.168614	3.07466	0.047207	0.247625	1.13994e-05	0.00146525
11	[AABABABAABB]	1.60324	0.00976	0.044872	2.61776	0.032967	0.169041	3.06977	0.057862	0.265797	1.94263e-05	0.00150325
11	[AABABABABAB]	1.59956	0.008607	0.031475	2.6119	0.026074	0.108838	3.08701	0.033973	0.140706	0.000100654	0.000759218
11	[AABABABABAC]	1.5994	0.00829	0.032795	2.61163	0.026634	0.107342	3.08785	0.03271	0.134592	0.000100261	0.000817361
11	[AABABABABBC]	1.59998	0.010326	0.042844	2.6125	0.033151	0.152706	3.08578	0.04189	0.15164	2.24463e-05	0.00156254
11	[AABABABACAC]	1.59925	0.008487	0.034353	2.61137	0.027156	0.108961	3.08873	0.033042	0.128093	9.33532e-05	0.000928075
11	[AABABBACCAC]	1.60133	0.00867	0.032624	2.61472	0.031399	0.107768	3.07919	0.035068	0.113731	5.59743e-05	0.00154964
11	[AABABBCBCAC]	1.59991	0.009035	0.037478	2.61239	0.030618	0.115739	3.08598	0.035309	0.120109	4.52347e-05	0.00139368
11	[AABABCABCAC]	1.59802	0.007565	0.030001	2.60936	0.030703	0.098713	3.09538	0.031705	0.11296	8.5029e-05	0.00155308
11	[AABABCBCCBB]	1.60298	0.009939	0.041161	2.61732	0.034225	0.178457	3.07106	0.057199	0.244933	3.04243e-05	0.00150453
11	[AABABCCABBC]	1.60109	0.008855	0.033208	2.6143	0.036024	0.117145	3.08052	0.03516	0.150707	2.21124e-05	0.00173172
11	[AABACAABBCC]	1.60198	0.012717	0.044683	2.61543	0.045737	0.142433	3.07751	0.053076	0.18281	0.000302144	0.00308325
11	[AABACBACBAC]	1.59747	0.006562	0.023644	2.60846	0.032197	0.088917	3.09833	0.029884	0.101634	7.70936e-05	0.00184336
11	[AABACCBABBC]	1.60109	0.007884	0.031663	2.61434	0.033345	0.114703	3.08044	0.032224	0.107288	5.77412e-05	0.00164282
11	[AABBAABBACB]	1.60182	0.011797	0.041063	2.61524	0.041973	0.125876	3.07822	0.052106	0.171019	0.000227393	0.00298493
11	[AABBAABBACC]	1.60271	0.007706	0.029464	2.61675	0.037835	0.126006	3.07385	0.030626	0.145347	0.000162907	0.00298725
11	[AABBACBBCCB]	1.60188	0.009631	0.033936	2.61536	0.040302	0.129394	3.07771	0.043017	0.169386	0.00020675	0.00277339
11	[AABBCAABBCC]	1.60276	0.008015	0.029872	2.61686	0.038454	0.120574	3.07346	0.027143	0.126911	0.000134718	0.002837
11	[AABBCABCABC]	1.59874	0.009815	0.049916	2.61037	0.038825	0.216254	3.09281	0.04658	0.189677	7.33324e-05	0.00250983
11	[AABCAABCABC]	1.59899	0.007037	0.025412	2.61093	0.034299	0.111808	3.09104	0.032779	0.102303	6.83248e-05	0.0019915
11	[AABCAACBACB]	1.59894	0.006655	0.024999	2.61084	0.033711	0.115446	3.09136	0.033234	0.094158	6.71661e-05	0.00202661
11	[AABCABBCABC]	1.59912	0.006494	0.020104	2.61114	0.033809	0.09356	3.09034	0.031356	0.092671	7.8983e-05	0.00188733
11	[AABCABCABBC]	1.59874	0.008411	0.039136	2.61049	0.035479	0.124798	3.09242	0.036809	0.115942	3.48948e-05	0.00215218
11	[ABABABABABC]	1.59892	0.007058	0.030795	2.61081	0.028234	0.140693	3.0899	0.025851	0.106102	6.74845e-05	0.00048154
11	[ABABABABCAC]	1.59905	0.006163	0.021831	2.61109	0.024197	0.073445	3.08925	0.017575	0.061793	0.000131483	0.000474397
11	[ABABABACABC]	1.59859	0.005356	0.021457	2.61032	0.026155	0.076949	3.09176	0.016149	0.058732	0.000119987	0.000724898
11	[ABABABCABAC]	1.59857	0.005315	0.021157	2.61029	0.025977	0.077516	3.09188	0.016489	0.059931	0.000114305	0.000760826
11	[ABABABCACAC]	1.59904	0.006165	0.021776	2.61107	0.024153	0.073824	3.08929	0.017567	0.059809	0.000132029	0.000456683
11	[ABABABCACBC]	1.59854	0.005349	0.021608	2.61025	0.025923	0.0786	3.09197	0.016654	0.06168	0.000117283	0.000711719
11	[ABABABCBCAC]	1.59898	0.006135	0.021786	2.61096	0.024159	0.072402	3.08962	0.01774	0.061518	0.000124643	0.000484433
11	[ABABACACABC]	1.59857	0.005361	0.021431	2.61029	0.026147	0.074477	3.09184	0.015964	0.060009	0.000119563	0.000708041
11	[ABABACBACBC]	1.59811	0.004387	0.021092	2.60953	0.027835	0.074776	3.09441	0.014025	0.060232	0.000107437	0.00102143
11	[ABABCABACBC]	1.59807	0.004399	0.021203	2.60947	0.02766	0.074391	3.09465	0.014655	0.063592	0.000105074	0.00108829
11	[ABABCABCABC]	1.60126	0.004853	0.024538	2.61451	0.031461	0.118382	3.07754	0.024105	0.091595	4.8298e-05	0.000391927
11	[ABABCABCBAC]	1.59807	0.004344	0.020873	2.60946	0.027702	0.074633	3.09466	0.014532	0.062981	0.000104589	0.00108072
11	[ABABCACABAC]	1.59849	0.00531	0.021593	2.61015	0.025921	0.07773	3.09235	0.016827	0.060796	0.000108238	0.000835505
11	[ABABCACBCAC]	1.59849	0.005298	0.021151	2.61015	0.025907	0.077909	3.09234	0.016864	0.060872	0.000109609	0.000831398
11	[ABABCBACBAC]	1.59807	0.004305	0.020389	2.60945	0.027786	0.076509	3.09465	0.014397	0.061057	0.000100847	0.00105493
11	[ABACABACABC]	1.59801	0.004219	0.018769	2.60937	0.027604	0.077064	3.09486	0.0149	0.048775	9.95442e-05	0.00101551
11	[ABACABCACBC]	1.59803	0.004246	0.01852	2.6094	0.027543	0.078109	3.09483	0.015019	0.048797	9.99683e-05	0.00107536
11	[ABACBABCABC]	1.59762	0.002999	0.018238	2.60872	0.029367	0.07385	3.09711	0.010831	0.048845	9.69183e-05	0.00133183
12	[AABAABAABABB]	1.60207	0.009856	0.039944	2.6158	0.03493	0.135459	3.07605	0.041246	0.20393	7.1963e-05	0.00203425
12	[AABAABAACAAC]	1.60204	0.008125	0.030407	2.61587	0.029937	0.084292	3.07577	0.027693	0.103849	5.1272e-05	0.00161536
12	[AABAABABAABB]	1.60224	0.011716	0.047498	2.61601	0.039052	0.140232	3.07541	0.052286	0.222698	0.000143631	0.00225639
12	[AABAABABABAB]	1.59971	0.010195	0.047525	2.61204	0.031913	0.151247	3.08705	0.043506	0.16154	5.59223e-06	0.00151936
12	[AABAABABBABB]	1.60212	0.009832	0.039697	2.61591	0.034156	0.129514	3.07564	0.041491	0.197313	4.6918e-05	0.00188446
12	[AABAABBABABB]	1.60331	0.010214	0.054766	2.61783	0.035024	0.178332	3.06987	0.053172	0.258827	6.15555e-05	0.00193807
12	[AABAABCCBCCB]	1.60187	0.006987	0.027353	2.61562	0.031813	0.097213	3.07675	0.027419	0.101615	6.11369e-05	0.00180071
12	[AABAACAABBCC]	1.60275	0.009822	0.033658	2.61687	0.03864	0.127074	3.07318	0.035263	0.163732	0.000119203	0.00253043
12	[AABAACACACAC]	1.5997	0.010362	0.051777	2.61201	0.032925	0.156105	3.08717	0.041632	0.150946	1.91054e-06	0.00154829
12	[AABAACBBABBC]	1.60194	0.00727	0.028747	2.61573	0.032444	0.098744	3.07629	0.025963	0.104756	6.86364e-05	0.00166464
12	[AABABAABABAB]	1.59991	0.008925	0.034223	2.61242	0.02822	0.096552	3.08569	0.035688	0.136498	6.39771e-05	0.00111747
12	[AABABAACACAC]	1.59999	0.009025	0.03593	2.61257	0.028264	0.095547	3.08526	0.034384	0.126642	7.29008e-05	0.00110225
12	[AABABABABABB]	1.6014	0.009575	0.042079	2.61481	0.029796	0.176143	3.07834	0.049453	0.261294	3.30722e-05	0.00105282
12	[AABABABABBAB]	1.59995	0.00923	0.035679	2.61246	0.029745	0.125808	3.08571	0.039655	0.144952	4.05677e-05	0.00133897
12	[AABABABABBCC]	1.60316	0.010174	0.042834	2.61762	0.033893	0.183303	3.0699	0.056315	0.252664	2.09787e-05	0.00121736
12	[AABABABBAABB]	1.60428	0.009743	0.044197	2.61943	0.034506	0.155068	3.06501	0.060199	0.265051	5.00021e-05	0.00184371
12	[AABABABBABAB]	1.60004	0.00879	0.029272	2.61266	0.027249	0.075825	3.08504	0.035926	0.127515	8.18322e-05	0.00113079
12	[AABABABCACAC]	1.59863	0.008532	0.031397	2.61037	0.027625	0.100421	3.09189	0.033239	0.121848	0.00010032	0.00107318
12	[AABABACAABAC]	1.59967	0.008594	0.032994	2.61203	0.029763	0.097279	3.08706	0.0344	0.126618	6.7888e-05	0.00131418
12	[AABABACBACAC]	1.5982	0.008003	0.032874	2.60967	0.029499	0.101083	3.09424	0.032306	0.115902	9.07019e-05	0.00132026
12	[AABABACCBCBC]	1.59997	0.008211	0.030585	2.61253	0.028753	0.08339	3.08552	0.033615	0.124095	8.48782e-05	0.00123715
12	[AABABBAABBAB]	1.60229	0.011096	0.047242	2.61613	0.036991	0.135078	3.07495	0.050512	0.192511	0.000104071	0.00203404
12	[AABABBAACACC]	1.60206	0.011523	0.043268	2.61566	0.040372	0.154331	3.07648	0.049046	0.207142	0.000201819	0.00243779
12	[AABABBAACCAC]	1.60321	0.009638	0.044115	2.61772	0.033278	0.163225	3.0701	0.049951	0.223173	3.78962e-06	0.00166011
12	[AABABBCBCCAC]	1.60119	0.00867	0.028838	2.61452	0.028756	0.086715	3.07954	0.032396	0.097957	7.91192e-05	0.00122932
12	[AABABCBBABAC]	1.59967	0.008388	0.030598	2.61204	0.029313	0.086967	3.08704	0.033825	0.115811	7.3888e-05	0.00128718
12	[AABABCBCBCAC]	1.59911	0.008084	0.032565	2.61114	0.027474	0.102922	3.08942	0.031603	0.126429	9.13846e-05	0.000932075
12	[AABACAACBBCB]	1.60069	0.008482	0.034035	2.61366	0.032676	0.115556	3.08254	0.037179	0.115429	4.21456e-05	0.001776
12	[AABACAACCABB]	1.60299	0.009632	0.043796	2.61734	0.035254	0.161611	3.07153	0.052706	0.231045	4.08562e-05	0.00204993
12	[AABACCAACABB]	1.60293	0.009257	0.042575	2.61724	0.033838	0.157162	3.07177	0.050184	0.228437	2.96133e-05	0.00197678
12	[AABACCACBBCB]	1.60083	0.007423	0.025864	2.61393	0.030787	0.093976	3.08163	0.033467	0.10706	7.27127e-05	0.00158925
12	[AABBAABBAACC]	1.6027	0.002814	0.009002	2.61691	0.028879	0.069372	3.07359	0.020612	0.059264	4.12319e-06	0.00268111
12	[AABBAABBACCB]	1.60261	0.008338	0.030321	2.61663	0.037892	0.119887	3.07392	0.034816	0.142829	0.000127914	0.00257664
12	[AABBAABCAACC]	1.60235	0.010451	0.039478	2.61607	0.042242	0.130291	3.07585	0.042387	0.15894	0.000260283	0.00321604
12	[AABBAACCBBCC]	1.60272	0.002956	0.009254	2.61693	0.029436	0.070465	3.0735	0.018419	0.053037	6.69126e-06	0.0026715
12	[AABBCAABCABC]	1.60004	0.010325	0.05101	2.6125	0.03893	0.18751	3.08637	0.045331	0.185019	6.65086e-05	0.00242275
12	[AABBCABBCABC]	1.60027	0.009502	0.050261	2.61288	0.038177	0.192366	3.08509	0.042433	0.181775	5.15028e-05	0.00225822
12	[AABBCABCABCC]	1.6011	0.009734	0.045872	2.61426	0.03708	0.172837	3.081	0.055274	0.218924	2.92892e-05	0.00224197
12	[AABBCABCCABC]	1.60033	0.009283	0.050015	2.613	0.037938	0.193695	3.08466	0.041744	0.170821	4.78896e-05	0.00216682
12	[AABCAABCABBC]	1.60037	0.007405	0.030916	2.61316	0.034875	0.114012	3.08421	0.0323	0.099311	5.69889e-05	0.0018784
12	[AABCABCABCCB]	1.59834	0.00815	0.038264	2.60984	0.034586	0.133048	3.09459	0.038564	0.123645	3.47841e-05	0.00236993
12	[AABCABCCABBC]	1.60018	0.008441	0.031842	2.61283	0.036139	0.114624	3.08536	0.035193	0.117553	3.00585e-05	0.002127
12	[AABCABCCBACB]	1.59875	0.00599	0.017848	2.61055	0.033192	0.090125	3.09226	0.031288	0.082178	8.04933e-05	0.00202343
12	[AABCBCACABBC]	1.59938	0.009618	0.044021	2.61152	0.033602	0.14972	3.08897	0.040796	0.14636	2.7981e-05	0.00181404
12	[AABCBCBCBCBC]	1.5994	0.007964	0.034608	2.61163	0.027233	0.112339	3.08792	0.031965	0.144231	0.000102405	0.000862897
12	[AABCCABBACCB]	1.60179	0.005931	0.01866	2.6155	0.034056	0.095964	3.07717	0.025268	0.081238	7.30693e-05	0.00181839
12	[ABABABABABAC]	1.59875	0.007744	0.031758	2.61057	0.025745	0.133789	3.09068	0.025516	0.10041	0.000100607	0.000455112
12	[ABABABABACAC]	1.59823	0.008073	0.033698	2.60969	0.026835	0.148361	3.09347	0.026292	0.109783	8.22396e-05	0.000662791
12	[ABABABABACBC]	1.59719	0.007836	0.037728	2.60797	0.029663	0.147977	3.09911	0.029082	0.135859	4.56715e-05	0.00123579
12	[ABABABABCABC]	1.59823	0.006491	0.031676	2.6096	0.031386	0.158767	3.09373	0.026435	0.116125	2.0018e-05	0.000925577
12	[ABABABABCBAC]	1.59703	0.007832	0.033851	2.60772	0.028994	0.141697	3.09993	0.030245	0.114779	5.01347e-05	0.0012954
12	[ABABABACABAC]	1.59882	0.005807	0.021216	2.61071	0.024644	0.076814	3.09048	0.017721	0.057683	0.000119591	0.000601612
12	[ABABABACACAC]	1.5984	0.007888	0.032741	2.60996	0.027136	0.139907	3.09264	0.025129	0.09758	7.63444e-05	0.000660576
12	[ABABABACBABC]	1.59763	0.006409	0.031249	2.60865	0.030623	0.137751	3.09684	0.025648	0.106908	7.63034e-06	0.00111176
12	[ABABABACBCBC]	1.59889	0.005927	0.021744	2.61082	0.024819	0.073007	3.09009	0.017049	0.059108	0.000129091	0.00053054
12	[ABABABCABABC]	1.59783	0.006441	0.031303	2.60899	0.030673	0.137558	3.09575	0.02751	0.117731	1.57273e-05	0.00102579
12	[ABABABCABCAC]	1.59847	0.005174	0.021402	2.61012	0.026679	0.074637	3.09243	0.015672	0.065813	0.000116329	0.000798076
12	[ABABABCABCBC]	1.59846	0.005199	0.022075	2.61012	0.026614	0.074972	3.09248	0.015754	0.065223	0.000116586	0.000833291
12	[ABABABCACBAC]	1.59845	0.005115	0.021278	2.61009	0.026451	0.077693	3.09258	0.01606	0.060076	0.000114018	0.000857898
12	[ABABABCBABAC]	1.59883	0.005822	0.021712	2.61071	0.024648	0.076339	3.09052	0.01761	0.060227	0.000119447	0.000669076
12	[ABABACABACAC]	1.59882	0.005803	0.020731	2.61069	0.024654	0.076702	3.09054	0.017541	0.057269	0.000118622	0.000622469
12	[ABABACABACBC]	1.5984	0.005063	0.020909	2.61001	0.026317	0.078119	3.09279	0.016368	0.05797	0.000109685	0.000858612
12	[ABABACABCABC]	1.59804	0.004177	0.021028	2.60941	0.028224	0.076357	3.09481	0.013491	0.058415	0.000105711	0.00107415
12	[ABABACABCBAC]	1.59843	0.005057	0.020561	2.61005	0.026323	0.07779	3.09278	0.016364	0.057318	0.000110223	0.000956148
12	[ABABACACBCAC]	1.59881	0.005844	0.021416	2.61067	0.024719	0.076357	3.09058	0.017467	0.060428	0.000117538	0.000610647
12	[ABABACACBCBC]	1.59885	0.005891	0.021488	2.61076	0.024779	0.074131	3.09038	0.017193	0.061132	0.000123727	0.000643397
12	[ABABACBABABC]	1.59848	0.005162	0.021201	2.61015	0.02656	0.074105	3.0925	0.015466	0.059084	0.000117897	0.000938469
12	[ABABACBACABC]	1.59803	0.004213	0.020971	2.6094	0.028118	0.074384	3.09487	0.013468	0.060319	0.000105855	0.00110368
12	[ABABACBCACBC]	1.5984	0.005068	0.021042	2.61001	0.026311	0.07827	3.09283	0.016352	0.058354	0.000110943	0.000883826
12	[ABABCABABCAC]	1.59844	0.005202	0.021601	2.61008	0.026565	0.075183	3.09277	0.016046	0.06357	0.000109905	0.00103522
12	[ABABCABACABC]	1.59799	0.004192	0.021291	2.60933	0.028032	0.077511	3.09511	0.014038	0.063856	0.000101893	0.00114029
12	[ABABCABACBAC]	1.59799	0.004167	0.020828	2.60933	0.028023	0.07469	3.09506	0.013925	0.063507	0.000101749	0.00111276
12	[ABABCABCABAC]	1.598	0.004147	0.020954	2.60934	0.028106	0.076797	3.09507	0.013993	0.062393	9.98625e-05	0.00113443
12	[ABABCABCACBC]	1.59799	0.00419	0.021177	2.60933	0.028042	0.078661	3.09508	0.014084	0.063396	0.000102378	0.00112486
12	[ABABCABCBCAC]	1.59842	0.005176	0.021634	2.61003	0.026602	0.074139	3.09277	0.015937	0.062824	0.00011014	0.000897326
12	[ABABCACABCBC]	1.59841	0.005248	0.021281	2.61003	0.026474	0.072456	3.09275	0.016184	0.062686	0.000113026	0.000859648
12	[ABABCACBABAC]	1.5984	0.005102	0.021518	2.61001	0.026377	0.077349	3.09283	0.016322	0.061034	0.000109572	0.000879934
12	[ABABCACBACBC]	1.598	0.004197	0.020993	2.60935	0.027987	0.075662	3.09502	0.01411	0.063959	0.00010309	0.00110879
12	[ABABCACBCBAC]	1.59839	0.005097	0.020894	2.60999	0.026371	0.074241	3.09289	0.016346	0.060939	0.000108602	0.000903791
12	[ABABCBABCBAC]	1.59836	0.005017	0.020691	2.60993	0.02625	0.077396	3.09305	0.016625	0.059155	0.000104239	0.000880648
12	[ABABCBACBCAC]	1.59839	0.005078	0.020783	2.60998	0.026415	0.076793	3.09289	0.01622	0.061135	0.000108004	0.000865541
12	[ABACABACBABC]	1.59797	0.004049	0.018581	2.6093	0.027884	0.077038	3.0952	0.014405	0.048853	9.93248e-05	0.0011539
12	[ABACABCBACBC]	1.59798	0.004094	0.018552	2.60931	0.027826	0.077883	3.09517	0.01451	0.048508	0.000100294	0.00115604
12	[ABACBACBACBC]	1.60062	0.004	0.02213	2.61348	0.030488	0.117985	3.08107	0.025014	0.10859	3.20963e-05	2.17123e-05
12	[ABACBACBCABC]	1.59757	0.002884	0.018115	2.60865	0.029502	0.073567	3.09733	0.010346	0.048608	9.65853e-05	0.00133354
13	[AABAABAABAABB]	1.60262	0.009371	0.039539	2.61671	0.034362	0.11314	3.07351	0.038614	0.176413	5.38004e-05	0.00218832
13	[AABAABAABABAB]	1.60056	0.010706	0.05101	2.61337	0.034728	0.119759	3.0832	0.04331	0.163509	4.57398e-05	0.00180882
13	[AABAABAABBABB]	1.60252	0.009486	0.034059	2.61649	0.035992	0.119563	3.07419	0.039097	0.186492	0.000115807	0.00239171
13	[AABAABABAABAB]	1.60074	0.009498	0.047781	2.61372	0.031166	0.119469	3.08201	0.037894	0.133108	1.90771e-05	0.00149154
13	[AABAABABABABB]	1.60174	0.010115	0.059486	2.61532	0.03292	0.185675	3.07714	0.051933	0.260452	1.00894e-05	0.0015125
13	[AABAABABABBAB]	1.60071	0.009756	0.048602	2.61366	0.032051	0.119261	3.08222	0.03935	0.144587	1.42576e-06	0.00158232
13	[AABAABABBAABB]	1.60274	0.011105	0.041373	2.61681	0.039057	0.126583	3.0732	0.04799	0.203308	0.000154142	0.00247514
13	[AABAABBAABABB]	1.60261	0.011238	0.041377	2.61652	0.040976	0.131038	3.07419	0.048236	0.212385	0.000228884	0.0028085
13	[AABAABBACCAAC]	1.60244	0.009083	0.033972	2.61637	0.036702	0.124182	3.07456	0.03774	0.185643	0.000117276	0.00240164
13	[AABAABBCCBCCB]	1.60246	0.008802	0.036833	2.61644	0.036154	0.12957	3.07442	0.036337	0.169585	7.07084e-05	0.00232604
13	[AABABAABABABB]	1.6017	0.009426	0.045484	2.6153	0.030482	0.1725	3.0771	0.047058	0.253509	2.48048e-05	0.00129257
13	[AABABAABABBAB]	1.60088	0.008763	0.030714	2.61399	0.028835	0.096846	3.08118	0.03582	0.13162	5.93033e-05	0.00134175
13	[AABABAABBAABB]	1.60279	0.013076	0.043516	2.61676	0.044765	0.137837	3.07352	0.057544	0.233291	0.000289211	0.00304468
13	[AABABABAABABB]	1.60171	0.009668	0.0497	2.6153	0.03154	0.175418	3.07715	0.04875	0.2584	8.25929e-06	0.00139829
13	[AABABABABAABB]	1.60248	0.009845	0.045727	2.61654	0.032052	0.174567	3.0734	0.056938	0.264877	2.54185e-06	0.00141568
13	[AABABABABABAB]	1.59953	0.008509	0.03231	2.61185	0.025818	0.111428	3.08706	0.032931	0.138821	0.000104404	0.000649753
13	[AABABABABABAC]	1.59943	0.008228	0.033371	2.61168	0.026235	0.110987	3.08767	0.031898	0.132802	0.000104541	0.000755682
13	[AABABABABABBC]	1.59976	0.010292	0.04735	2.61215	0.032284	0.180719	3.0867	0.042052	0.170863	3.05237e-05	0.0014249
13	[AABABABABACAC]	1.59935	0.008344	0.034639	2.61155	0.026515	0.113796	3.08807	0.032036	0.132074	0.000102845	0.000761254
13	[AABABABACACAC]	1.59919	0.008527	0.036724	2.61128	0.026938	0.119675	3.08895	0.03247	0.132088	9.63385e-05	0.000845718
13	[AABABABBCBCAC]	1.59967	0.008711	0.031683	2.61205	0.028282	0.093272	3.08688	0.034112	0.115848	8.20016e-05	0.00114086
13	[AABABABCBCBCC]	1.60075	0.009627	0.047509	2.61372	0.03195	0.191673	3.08168	0.048205	0.253869	4.41793e-06	0.00120957
13	[AABABABCCABBC]	1.60053	0.010101	0.041303	2.61337	0.036292	0.124104	3.08343	0.041297	0.166935	3.91094e-07	0.00190461
13	[AABABACABACAC]	1.5984	0.008207	0.034188	2.60998	0.028483	0.109241	3.09318	0.032035	0.119643	8.09428e-05	0.00123483
13	[AABABCBCCABBC]	1.60035	0.010103	0.040219	2.61307	0.036483	0.120824	3.08433	0.041287	0.152609	5.32156e-06	0.00191522
13	[AABABCCABABBC]	1.60067	0.008786	0.036581	2.61364	0.03297	0.122136	3.08244	0.035375	0.130034	5.13503e-05	0.00157325
13	[AABABCCABBCAC]	1.60069	0.008798	0.037676	2.61368	0.032736	0.120913	3.08228	0.035537	0.136486	5.42593e-05	0.00152968
13	[AABABCCABBCBC]	1.60068	0.008797	0.03743	2.61366	0.032859	0.121479	3.08236	0.035422	0.13633	5.3176e-05	0.00155586
13	[AABACAABACBAC]	1.59879	0.007907	0.031772	2.6106	0.031521	0.092514	3.09174	0.033792	0.09429	6.82278e-05	0.00168547
13	[AABACAABACCBC]	1.60054	0.00803	0.032365	2.61345	0.031245	0.103009	3.08297	0.033362	0.102984	6.74649e-05	0.00147107
13	[AABACAACCAABB]	1.60234	0.012668	0.041614	2.61602	0.044813	0.136059	3.07581	0.055069	0.200706	0.000304768	0.00315746
13	[AABACABACABAC]	1.59804	0.007349	0.03264	2.60939	0.029144	0.103708	3.09513	0.030711	0.121185	7.00515e-05	0.00143018
13	[AABACACABABAC]	1.5987	0.007853	0.033289	2.61046	0.027865	0.113712	3.09161	0.031384	0.134491	8.08194e-05	0.00111311
13	[AABACBABBCBAC]	1.59896	0.007762	0.026644	2.61089	0.031007	0.086788	3.09078	0.034181	0.106769	8.53326e-05	0.00155925
13	[AABBAABBAABBC]	1.60278	0.007659	0.030524	2.61689	0.036868	0.128601	3.07338	0.029115	0.139724	0.000137923	0.00285575
13	[AABBAABCCABBC]	1.60239	0.008119	0.036153	2.61635	0.036982	0.135263	3.07463	0.033278	0.144357	5.45791e-05	0.00220921
13	[AABBAABCCBBCC]	1.60272	0.007428	0.029641	2.61679	0.037305	0.132585	3.07376	0.029005	0.14653	0.000148453	0.00295596
13	[AABBACBACBACB]	1.59884	0.007832	0.037387	2.61063	0.034814	0.16791	3.09201	0.046431	0.226513	1.32729e-05	0.00221868
13	[AABBACBACBACC]	1.60084	0.009212	0.041052	2.61387	0.035635	0.177081	3.08216	0.055094	0.220235	1.09464e-05	0.00216429
13	[AABBACCAABBCC]	1.60271	0.00745	0.029121	2.61677	0.037819	0.132276	3.07379	0.027437	0.138777	0.00014065	0.00291246
13	[AABBACCABBACC]	1.60231	0.007671	0.033934	2.61619	0.03736	0.131117	3.07524	0.033204	0.134281	7.30179e-05	0.002419
13	[AABBACCBAABBC]	1.60228	0.008309	0.033685	2.61611	0.038598	0.143289	3.07542	0.032409	0.138667	0.000112669	0.00247879
13	[AABBCAABBCABC]	1.6009	0.01174	0.045543	2.6138	0.042625	0.160621	3.08247	0.045212	0.149696	0.000170417	0.00275007
13	[AABBCAABCAABC]	1.60128	0.008926	0.044607	2.61456	0.03786	0.158741	3.08001	0.03597	0.128554	3.82451e-05	0.00216504
13	[AABBCAABCABBC]	1.60115	0.009417	0.04345	2.61431	0.038664	0.153756	3.08079	0.037895	0.140863	5.38426e-05	0.00226293
13	[AABBCAABCABCC]	1.60094	0.01113	0.048891	2.61391	0.040918	0.147572	3.08214	0.047047	0.170195	0.000128568	0.00261479
13	[AABBCAABCCABC]	1.60117	0.009548	0.045012	2.61434	0.038931	0.160868	3.08071	0.037483	0.138154	5.80473e-05	0.00229068
13	[AABBCABBCAABC]	1.6013	0.009076	0.044458	2.61458	0.038048	0.16141	3.07991	0.035599	0.126517	3.95634e-05	0.00215211
13	[AABBCABBCABCC]	1.60111	0.01052	0.048895	2.6142	0.039924	0.146653	3.0811	0.04512	0.159537	0.000113092	0.00241747
13	[AABBCABBCCABC]	1.60112	0.011287	0.045413	2.61417	0.041752	0.163168	3.08126	0.042957	0.136475	0.000155123	0.00261361
13	[AABBCABCABBCC]	1.60077	0.012652	0.050177	2.61356	0.042906	0.149497	3.08325	0.05479	0.178707	0.000196044	0.00289311
13	[AABCAABCCABBC]	1.60139	0.006922	0.023684	2.61482	0.035026	0.104543	3.07921	0.028406	0.093757	5.76178e-05	0.00186611
13	[AABCABBACBACB]	1.59838	0.006236	0.022455	2.60994	0.033437	0.099929	3.09415	0.031808	0.092075	7.47763e-05	0.00209918
13	[AABCABCABCABC]	1.59709	0.005313	0.02529	2.60784	0.033253	0.097481	3.10033	0.025968	0.112786	7.16646e-05	0.00197319
13	[AABCBABCCABBC]	1.60017	0.009391	0.038552	2.61279	0.03657	0.117531	3.08535	0.039419	0.150813	7.1761e-07	0.00207897
13	[ABABABABABABC]	1.59916	0.007171	0.030713	2.61122	0.027568	0.142567	3.08859	0.025388	0.105415	8.0316e-05	0.000351611
13	[ABABABABABCAC]	1.59914	0.006333	0.022508	2.61124	0.023783	0.073768	3.08868	0.017752	0.060597	0.000136634	0.00036154
13	[ABABABABACABC]	1.59882	0.005666	0.021822	2.6107	0.025447	0.074915	3.09053	0.016684	0.059696	0.000126993	0.000619362
13	[ABABABABCABAC]	1.59875	0.00564	0.021775	2.61059	0.025333	0.076866	3.09088	0.017016	0.059559	0.000122493	0.000644433
13	[ABABABABCACAC]	1.59918	0.006318	0.021856	2.6113	0.023694	0.073445	3.08855	0.017714	0.058995	0.000137998	0.000401683
13	[ABABABABCACBC]	1.59875	0.00567	0.021725	2.6106	0.025289	0.078773	3.09089	0.017098	0.05949	0.000123978	0.000670005
13	[ABABABABCBCAC]	1.59911	0.006303	0.021994	2.61118	0.023707	0.072376	3.0889	0.017878	0.06064	0.000130271	0.000398397
13	[ABABABACACABC]	1.59878	0.005682	0.021805	2.61065	0.025466	0.074714	3.0907	0.016551	0.059896	0.000124743	0.000628897
13	[ABABABACBACBC]	1.59838	0.004961	0.02171	2.60998	0.026989	0.075201	3.09284	0.015246	0.062697	0.00011589	0.000802862
13	[ABABABCABACBC]	1.59836	0.004942	0.021464	2.60995	0.026807	0.075389	3.09307	0.015682	0.062279	0.000113095	0.000928112
13	[ABABABCABCABC]	1.60059	0.005961	0.031596	2.61342	0.032307	0.135677	3.08115	0.026075	0.13398	4.83764e-05	7.30337e-05
13	[ABABABCABCBAC]	1.59836	0.004927	0.021242	2.60994	0.026867	0.077518	3.09309	0.01559	0.060643	0.000111867	0.000916755
13	[ABABABCBACBAC]	1.59615	0.00647	0.035895	2.60627	0.030572	0.125739	3.10471	0.024492	0.115014	3.57321e-05	0.0017559
13	[ABABABCBCACAC]	1.59911	0.006294	0.021727	2.61118	0.023684	0.072521	3.08892	0.017901	0.061059	0.000130013	0.000434183
13	[ABABACABACABC]	1.59831	0.004835	0.020846	2.60986	0.02678	0.076621	3.09331	0.015755	0.059382	0.000107792	0.000917684
13	[ABABACABACBAC]	1.59832	0.004835	0.020933	2.60987	0.026779	0.076938	3.09327	0.015751	0.058057	0.000108019	0.000903041
13	[ABABACABCACBC]	1.59832	0.004867	0.02108	2.60987	0.026739	0.077771	3.09331	0.015811	0.057792	0.000108762	0.000950827
13	[ABABACABCBABC]	1.59831	0.004863	0.02082	2.60987	0.026727	0.077985	3.09329	0.015808	0.059359	0.000107648	0.000925148
13	[ABABACACABABC]	1.59874	0.005671	0.022002	2.61057	0.025362	0.074215	3.09092	0.01671	0.061423	0.000121152	0.000643397
13	[ABABACACABCBC]	1.59872	0.005692	0.02192	2.61055	0.025324	0.074257	3.09102	0.016847	0.062236	0.0001221	0.000644433
13	[ABABACBABCABC]	1.59797	0.004038	0.020922	2.60929	0.028384	0.074157	3.09519	0.013029	0.060598	0.000104098	0.00111354
13	[ABABACBACBCBC]	1.59837	0.00496	0.021223	2.60996	0.026988	0.075422	3.09297	0.015068	0.05963	0.000115693	0.000867362
13	[ABABCABABCABC]	1.59546	0.006312	0.026378	2.60517	0.030658	0.101755	3.1084	0.023928	0.086467	5.78585e-05	0.00206404
13	[ABABCABABCBAC]	1.5983	0.004918	0.021504	2.60984	0.026792	0.077128	3.09339	0.015804	0.061778	0.00010708	0.000947755
13	[ABABCABACABAC]	1.59827	0.004823	0.020963	2.60979	0.026698	0.077405	3.09354	0.016137	0.060646	0.000103686	0.000961755
13	[ABABCABACACBC]	1.5983	0.004915	0.021243	2.60984	0.026791	0.078065	3.09339	0.015798	0.062125	0.000106338	0.000933969
13	[ABABCABACBABC]	1.59794	0.004041	0.021282	2.60925	0.028249	0.074167	3.0954	0.013544	0.064322	0.000102333	0.00118565
13	[ABABCABACBCAC]	1.59831	0.004918	0.021045	2.60985	0.026796	0.077414	3.09337	0.015837	0.062153	0.000106678	0.000958005
13	[ABABCABCABCAC]	1.59802	0.006133	0.033158	2.60921	0.031522	0.133658	3.09489	0.027823	0.126089	6.53422e-05	0.00106118
13	[ABABCABCABCBC]	1.59541	0.006144	0.027422	2.60508	0.030806	0.100968	3.10867	0.022066	0.097179	5.06694e-05	0.00209529
13	[ABABCABCACABC]	1.60003	0.00631	0.026247	2.61251	0.032358	0.123496	3.08416	0.027848	0.102248	4.04783e-05	0.00017261
13	[ABABCABCACBAC]	1.59793	0.003986	0.020691	2.60923	0.028287	0.073871	3.09539	0.013489	0.063931	0.000101992	0.00112361
13	[ABABCABCBABAC]	1.5983	0.004872	0.021212	2.60984	0.026834	0.076177	3.09338	0.015725	0.061775	0.000105822	0.000948541
13	[ABABCABCBACBC]	1.59793	0.00404	0.021193	2.60924	0.02824	0.075325	3.09538	0.01361	0.06384	0.000101848	0.00114208
13	[ABABCACABACBC]	1.59834	0.004953	0.021489	2.6099	0.026734	0.077511	3.09325	0.015984	0.064466	0.000109072	0.000975005
13	[ABABCACBABCAC]	1.59832	0.004941	0.021497	2.60987	0.026743	0.074556	3.09328	0.015967	0.062347	0.000107762	0.000927827
13	[ABABCACBACBAC]	1.59793	0.003996	0.020665	2.60924	0.028294	0.075852	3.09536	0.013535	0.063647	0.000102219	0.00112097
13	[ABABCACBCABAC]	1.59828	0.004843	0.020942	2.6098	0.026642	0.078645	3.0935	0.016218	0.061287	0.000104171	0.000937327
13	[ABABCACBCACBC]	1.59827	0.004847	0.021228	2.6098	0.026642	0.078303	3.09352	0.016264	0.061915	0.000105057	0.000942648
13	[ABABCBABCABAC]	1.59578	0.006353	0.032248	2.60561	0.031538	0.145384	3.1067	0.025297	0.105237	1.20984e-05	0.00191297
13	[ABABCBABCBCAC]	1.59706	0.006946	0.036363	2.60772	0.030705	0.13039	3.09978	0.02374	0.102154	1.10033e-06	0.00128029
13	[ABACABACBACBC]	1.59791	0.003901	0.018682	2.60921	0.028158	0.077589	3.09551	0.01393	0.049042	9.81661e-05	0.00118201
13	[ABACABCABACBC]	1.59792	0.003928	0.018611	2.60922	0.028109	0.078163	3.09549	0.013978	0.048772	9.93933e-05	0.00119236
13	[ABACABCABCABC]	1.59887	0.005527	0.033077	2.61055	0.033502	0.16412	3.09011	0.023762	0.131347	0.000113962	0.000458576
13	[ABACABCACBABC]	1.59793	0.00392	0.018508	2.60923	0.028105	0.078183	3.09546	0.013931	0.048419	0.000100363	0.00119751
13	[ABACBACABCABC]	1.59755	0.002762	0.01829	2.60861	0.029647	0.07357	3.0975	0.009973	0.049234	9.679e-05	0.00140179
14	[AABAABAABAABAB]	1.60138	0.00963	0.042792	2.61472	0.033397	0.107272	3.07916	0.036363	0.148063	2.37231e-05	0.00177007
14	[AABAABAABABABB]	1.602	0.010433	0.058769	2.6157	0.035218	0.167626	3.07619	0.047843	0.26174	5.97201e-05	0.00185711
14	[AABAABAABABBAB]	1.60147	0.008936	0.040643	2.61493	0.030864	0.097548	3.07847	0.034591	0.117523	2.49126e-05	0.00155579
14	[AABAABAABBAABB]	1.6029	0.009602	0.031829	2.6171	0.037136	0.111448	3.07265	0.038724	0.185203	0.000125636	0.00272768
14	[AABAABABAABABB]	1.60211	0.009561	0.056541	2.61594	0.032213	0.163413	3.0754	0.045224	0.250149	2.36998e-06	0.00159554
14	[AABAABABAABBAB]	1.60203	0.009739	0.056712	2.61579	0.033162	0.167712	3.07589	0.045047	0.253677	2.48416e-05	0.00171368
14	[AABAABABABAABB]	1.60291	0.010185	0.062988	2.6172	0.034313	0.164554	3.07165	0.055232	0.267657	3.64086e-05	0.00175503
14	[AABAABABABABAB]	1.59969	0.010066	0.047313	2.61202	0.031064	0.154872	3.08701	0.043009	0.17432	2.53121e-05	0.00135604
14	[AABAABABABBABB]	1.60206	0.010251	0.057279	2.61582	0.034665	0.154602	3.07584	0.047878	0.257371	4.37054e-05	0.00181246
14	[AABAABABBABABB]	1.60211	0.009583	0.056339	2.61594	0.03231	0.166523	3.07541	0.045294	0.249929	1.1452e-06	0.00162711
14	[AABAABABBABBAB]	1.60144	0.008969	0.041258	2.61486	0.031271	0.098713	3.07868	0.034315	0.115712	1.5034e-05	0.00160122
14	[AABAABBAABBABB]	1.60282	0.009687	0.03218	2.61691	0.038579	0.116354	3.07324	0.038992	0.19366	0.000180931	0.002888
14	[AABAABBAACAACC]	1.60286	0.009843	0.032388	2.61701	0.038482	0.122291	3.07297	0.037695	0.187346	0.000155484	0.00284596
14	[AABAABBAACCAAC]	1.60286	0.009647	0.032433	2.61703	0.037772	0.115001	3.0728	0.037872	0.186218	0.000135742	0.00268475
14	[AABAABBABABABB]	1.60306	0.010315	0.061295	2.61745	0.034421	0.187881	3.07077	0.055923	0.267299	4.03567e-05	0.00160686
14	[AABAABBCCBCCBB]	1.60273	0.009664	0.030659	2.61676	0.039624	0.122229	3.0737	0.037184	0.178569	0.000187112	0.002941
14	[AABAACAABAACAC]	1.60149	0.009616	0.042662	2.61492	0.033652	0.107747	3.07849	0.034136	0.153411	5.51936e-06	0.00164618
14	[AABAACACACACAC]	1.59965	0.01014	0.050516	2.61196	0.031976	0.162143	3.08718	0.041633	0.165028	1.99487e-05	0.0013509
14	[AABAACACCBCCAC]	1.60157	0.009016	0.041064	2.6151	0.031335	0.104389	3.07792	0.031927	0.112293	3.69194e-05	0.00147639
14	[AABAACCBBABBCC]	1.60279	0.009887	0.031471	2.6169	0.039849	0.123567	3.07327	0.034385	0.168751	0.000153726	0.00281825
14	[AABABAABABAABB]	1.60293	0.009346	0.045188	2.6173	0.031481	0.166525	3.0712	0.051651	0.246929	1.66139e-05	0.00144014
14	[AABABAABABABAB]	1.59969	0.009085	0.039624	2.61206	0.028441	0.119711	3.08679	0.03666	0.148396	5.97969e-05	0.00116161
14	[AABABAABBABABB]	1.60294	0.009779	0.041663	2.61728	0.032622	0.176541	3.07126	0.052713	0.247581	1.94165e-05	0.00153328
14	[AABABAACACACAC]	1.5997	0.009158	0.039956	2.61207	0.028535	0.118609	3.08677	0.035332	0.135042	6.72817e-05	0.00115518
14	[AABABAACCBCBCC]	1.60224	0.010971	0.049288	2.61604	0.037515	0.21617	3.075	0.051622	0.246532	0.000107229	0.00181114
14	[AABABABAACACAC]	1.59967	0.008869	0.031733	2.61206	0.027177	0.08194	3.08678	0.034024	0.120204	8.54864e-05	0.00106143
14	[AABABABABABABB]	1.60112	0.009461	0.044506	2.61437	0.029222	0.180483	3.07957	0.047523	0.260834	4.38773e-05	0.000921608
14	[AABABABABABBAB]	1.59965	0.009314	0.037398	2.61197	0.029857	0.137124	3.08717	0.040414	0.152812	3.94639e-05	0.00131732
14	[AABABABABABBCC]	1.60263	0.010094	0.044922	2.61678	0.032832	0.188604	3.07237	0.054786	0.253999	3.71717e-06	0.00109914
14	[AABABABABBAABB]	1.60352	0.010551	0.053304	2.61818	0.035218	0.216685	3.06852	0.06109	0.265131	5.16025e-05	0.00160957
14	[AABABABABBABAB]	1.59964	0.008882	0.033418	2.612	0.027346	0.091559	3.08699	0.035803	0.136361	7.66079e-05	0.00111686
14	[AABABABACAABAC]	1.59935	0.008855	0.036147	2.6115	0.029609	0.108587	3.08865	0.034857	0.130593	6.43601e-05	0.00131968
14	[AABABABBAABABB]	1.60291	0.009872	0.04191	2.61721	0.03335	0.163969	3.07144	0.053783	0.259114	3.55526e-05	0.0015665
14	[AABABABBAABBAB]	1.60292	0.009559	0.050828	2.61726	0.032193	0.166429	3.07134	0.052564	0.259379	7.88233e-07	0.00150753
14	[AABABABBCBCBCC]	1.60152	0.009559	0.042691	2.61501	0.031127	0.184619	3.07788	0.046174	0.243691	2.54728e-05	0.00120643
14	[AABABABBCBCCAC]	1.60066	0.009138	0.035423	2.61363	0.029854	0.104675	3.08215	0.034609	0.13322	5.60095e-05	0.00124322
14	[AABABABCBCACAC]	1.59886	0.008338	0.034408	2.61073	0.027584	0.11613	3.09066	0.031674	0.127127	8.75834e-05	0.000951862
14	[AABABABCBCBCCB]	1.59914	0.010073	0.042437	2.61113	0.031691	0.157597	3.08993	0.043412	0.167701	2.85207e-05	0.00159486
14	[AABABABCCBCBCB]	1.59948	0.008139	0.030655	2.61173	0.028069	0.086921	3.08799	0.034011	0.131397	8.07303e-05	0.00131843
14	[AABABACAABACAC]	1.59942	0.008412	0.031552	2.61163	0.028468	0.084688	3.08818	0.03385	0.121288	7.70868e-05	0.00120597
14	[AABABACAACACAB]	1.59937	0.008379	0.030718	2.61155	0.028347	0.083337	3.08847	0.035353	0.131466	7.16402e-05	0.001264
14	[AABABACACAABAC]	1.59924	0.008933	0.035671	2.61132	0.030008	0.107166	3.08922	0.035311	0.123663	6.28988e-05	0.00136436
14	[AABABACACAACAB]	1.59913	0.008914	0.034988	2.61113	0.030177	0.10584	3.08985	0.036386	0.132201	4.9695e-05	0.00144625
14	[AABABBAABABBAB]	1.60213	0.009062	0.040575	2.61601	0.030454	0.164505	3.07514	0.043507	0.231683	2.99077e-05	0.00145507
14	[AABABBAABBAABB]	1.60292	0.011601	0.039386	2.61696	0.043741	0.145884	3.07319	0.047449	0.217485	0.000288439	0.00333018
14	[AABABBCAABCCAC]	1.60146	0.008554	0.031001	2.61494	0.033437	0.111039	3.07857	0.033124	0.127035	5.28293e-05	0.00159797
14	[AABABBCCAABBCC]	1.60281	0.011724	0.039864	2.61679	0.045679	0.158724	3.07367	0.043101	0.197625	0.000289415	0.00329343
14	[AABABCABCABCAC]	1.59783	0.006961	0.030959	2.60905	0.030711	0.102325	3.09642	0.028913	0.116942	8.75001e-05	0.00166143
14	[AABABCBCBCBCAC]	1.59921	0.008033	0.032754	2.61131	0.026797	0.106959	3.0888	0.030986	0.128154	0.000100134	0.000795468
14	[AABABCBCCBCBAB]	1.59931	0.008397	0.02802	2.61145	0.028769	0.094657	3.08881	0.034894	0.121637	7.38831e-05	0.00128986
14	[AABACAABACABAC]	1.59899	0.008268	0.034709	2.61091	0.030574	0.10224	3.09058	0.03412	0.122939	5.684e-05	0.00150393
14	[AABACAABCCABBC]	1.6011	0.008568	0.031784	2.61431	0.036344	0.108009	3.08065	0.034719	0.126065	1.55668e-05	0.00191743
14	[AABACABAACABAC]	1.59906	0.007911	0.03149	2.61104	0.029824	0.085788	3.0902	0.033443	0.118081	6.71955e-05	0.00147533
14	[AABACACBCBABAC]	1.59846	0.007675	0.03375	2.61007	0.028371	0.107725	3.09289	0.030574	0.127343	7.34727e-05	0.00122561
14	[AABACBACBACBAC]	1.59737	0.006163	0.0255	2.6083	0.031832	0.094073	3.09882	0.027635	0.110932	8.14883e-05	0.00182051
14	[AABACCBAACABBC]	1.60126	0.00786	0.030379	2.6146	0.034185	0.112149	3.07976	0.031829	0.114932	5.09899e-05	0.00177214
14	[AABACCBAACBBAC]	1.60127	0.00787	0.029881	2.61463	0.033938	0.111583	3.07967	0.032009	0.119103	5.68156e-05	0.00174975
14	[AABBAABBAABBCC]	1.6027	0.002865	0.00918	2.61691	0.029044	0.069805	3.07353	0.020004	0.058822	4.8656e-06	0.00263689
14	[AABBAABBAABCCB]	1.60269	0.008175	0.028984	2.61675	0.037691	0.119178	3.07369	0.034033	0.141428	0.000132702	0.0027245
14	[AABBAABBACBACB]	1.60213	0.009582	0.044087	2.61595	0.034579	0.152408	3.076	0.058806	0.232635	1.70619e-05	0.00227593
14	[AABBAABBCCAACC]	1.60271	0.002859	0.009198	2.61692	0.029032	0.069844	3.07357	0.020012	0.058787	4.60801e-06	0.00268068
14	[AABBAABCCBBCCB]	1.60261	0.008294	0.029255	2.61657	0.038683	0.117665	3.0742	0.03449	0.142852	0.000177884	0.0028165
14	[AABBAACBBAABBC]	1.6027	0.008713	0.029803	2.61676	0.038652	0.126014	3.07358	0.031681	0.130826	0.000141248	0.00266921
14	[AABBAACCAABBCC]	1.60272	0.002979	0.009286	2.61694	0.029509	0.070643	3.07348	0.018068	0.052841	7.69126e-06	0.0026525
14	[AABBACBACBBCCB]	1.60183	0.009415	0.04469	2.61547	0.034827	0.163006	3.07733	0.053126	0.237829	9.56734e-06	0.00215554
14	[AABBACBACCAACB]	1.60177	0.008937	0.04015	2.61537	0.035203	0.159737	3.07767	0.051106	0.22122	2.4726e-05	0.00221964
14	[AABBCAABBCAABC]	1.60194	0.009573	0.038219	2.61556	0.039961	0.154378	3.07704	0.035268	0.129799	0.000108364	0.00241064
14	[AABBCAABBCABCC]	1.60171	0.011376	0.043562	2.61509	0.043076	0.154653	3.07859	0.043035	0.156272	0.000201627	0.00284796
14	[AABBCAABCAABCC]	1.60194	0.00913	0.040854	2.61557	0.039092	0.14336	3.07697	0.03626	0.145203	8.42196e-05	0.00231418
14	[AABBCAABCABBCC]	1.60171	0.011009	0.041987	2.61511	0.042194	0.147778	3.0785	0.043938	0.153467	0.000174483	0.0027315
14	[AABBCAABCCAABC]	1.60195	0.009623	0.038056	2.61557	0.04002	0.153031	3.07698	0.03518	0.13031	0.00010928	0.00240546
14	[AABBCAABCCABBC]	1.60208	0.007489	0.036704	2.61589	0.036682	0.150615	3.07597	0.028212	0.114324	4.28134e-06	0.00204432
14	[AABBCAABCCABCC]	1.60195	0.00919	0.041384	2.61559	0.039182	0.145137	3.07692	0.036142	0.145397	8.66516e-05	0.00233857
14	[AABBCABBCABBCC]	1.60183	0.010586	0.042005	2.61533	0.041287	0.147096	3.07777	0.042765	0.142685	0.000161454	0.00261721
14	[AABBCABBCCAABC]	1.60185	0.011027	0.043697	2.61532	0.042265	0.154986	3.07782	0.041749	0.147056	0.000188886	0.00273761
14	[AABBCABCAABBCC]	1.60146	0.012703	0.04341	2.61462	0.045109	0.146746	3.08016	0.050805	0.16491	0.000261027	0.0031595
14	[AABBCABCABCABC]	1.5994	0.007702	0.044923	2.61146	0.03713	0.208833	3.08888	0.043767	0.227497	6.711e-05	0.00183547
14	[AABCAABCABCABC]	1.59806	0.007126	0.029474	2.60941	0.034222	0.11017	3.09574	0.033342	0.107755	6.49908e-05	0.00212447
14	[AABCAACBAABCCB]	1.601	0.006688	0.02582	2.6142	0.033908	0.1063	3.08118	0.031011	0.086426	6.08175e-05	0.00196704
14	[AABCAACBACBACB]	1.59796	0.00684	0.029758	2.60924	0.033953	0.118203	3.09636	0.033474	0.102777	6.04991e-05	0.00224929
14	[AABCABBCABCABC]	1.59817	0.006527	0.025064	2.6096	0.033934	0.099771	3.09509	0.031504	0.102531	7.15657e-05	0.00201847
14	[AABCABCAACBACB]	1.59821	0.005844	0.01883	2.60966	0.033292	0.091611	3.09497	0.030594	0.083124	7.69291e-05	0.00207761
14	[AABCABCABBCABC]	1.59825	0.006247	0.021629	2.60973	0.033758	0.093552	3.09469	0.030703	0.100159	7.51485e-05	0.00199822
14	[AABCABCABCABBC]	1.59782	0.008147	0.042033	2.60898	0.035277	0.138599	3.09709	0.03643	0.116408	3.44168e-05	0.00227961
14	[AABCBAACBCACBC]	1.59889	0.007502	0.038193	2.61075	0.031812	0.105949	3.09123	0.033298	0.135946	5.53483e-05	0.00165875
14	[AABCBCBAACBCBC]	1.59942	0.007686	0.03167	2.61164	0.029228	0.082884	3.08835	0.032502	0.13486	8.1458e-05	0.00138086
14	[AABCBCBCBCBCBC]	1.5994	0.007966	0.035733	2.61163	0.026891	0.115143	3.08786	0.031185	0.145201	0.000102148	0.000809682
14	[ABABABABABABAC]	1.59886	0.008113	0.033841	2.61074	0.026305	0.143283	3.09013	0.02752	0.121584	9.4841e-05	0.000413076
14	[ABABABABABACAC]	1.59864	0.008171	0.033849	2.61036	0.027304	0.14152	3.09129	0.026623	0.1003	8.04335e-05	0.000484862
14	[ABABABABABACBC]	1.59906	0.006114	0.021929	2.61111	0.024333	0.07483	3.0892	0.01748	0.058365	0.00013568	0.000493897
14	[ABABABABABCABC]	1.59801	0.006785	0.031547	2.60928	0.029946	0.141404	3.09479	0.026249	0.086084	1.7173e-05	0.000941613
14	[ABABABABABCBAC]	1.59742	0.007767	0.034892	2.60835	0.028529	0.150242	3.09789	0.027522	0.111554	5.45637e-05	0.00111258
14	[ABABABABACABAC]	1.59821	0.007417	0.032063	2.60963	0.028532	0.140052	3.09355	0.026295	0.119126	3.84139e-05	0.000674184
14	[ABABABABACACAC]	1.59938	0.006625	0.021663	2.61164	0.02269	0.072806	3.08742	0.018122	0.057664	0.000144352	0.000266932
14	[ABABABABACBABC]	1.59771	0.006697	0.034067	2.60881	0.029578	0.131445	3.09626	0.025179	0.0949	3.3554e-05	0.000948542
14	[ABABABABACBCBC]	1.59903	0.006121	0.021895	2.61106	0.024344	0.073163	3.08934	0.017348	0.059052	0.000134431	0.000476433
14	[ABABABABCABABC]	1.59866	0.005536	0.022294	2.61045	0.025956	0.074197	3.09136	0.016284	0.064438	0.000122456	0.000684969
14	[ABABABABCABCAC]	1.59868	0.0055	0.021811	2.61047	0.025998	0.07463	3.0913	0.016281	0.064361	0.000122024	0.000701362
14	[ABABABABCABCBC]	1.59867	0.005536	0.022092	2.61047	0.025948	0.075461	3.09133	0.016301	0.064203	0.000122911	0.000720683
14	[ABABABABCACBAC]	1.59868	0.005462	0.02143	2.61048	0.025782	0.077625	3.09127	0.016582	0.058715	0.000121251	0.000705719
14	[ABABABABCBABAC]	1.59896	0.00603	0.021937	2.61094	0.024215	0.076605	3.08973	0.017792	0.059249	0.000125189	0.000529719
14	[ABABABACABABAC]	1.59896	0.006024	0.021298	2.61094	0.024186	0.076551	3.08973	0.017739	0.057028	0.000125189	0.000534719
14	[ABABABACABACAC]	1.59898	0.006031	0.021349	2.61096	0.024175	0.076652	3.08965	0.017731	0.057547	0.000125014	0.000515326
14	[ABABABACABACBC]	1.59861	0.005441	0.021153	2.61036	0.025685	0.078231	3.09163	0.016895	0.058361	0.000117638	0.000726112
14	[ABABABACABCABC]	1.59832	0.004754	0.021379	2.60988	0.027403	0.076642	3.09329	0.014786	0.060063	0.000112762	0.000938827
14	[ABABABACABCBAC]	1.59862	0.005427	0.021182	2.61038	0.025671	0.07768	3.09161	0.016905	0.058429	0.000116979	0.000746148
14	[ABABABACACBCAC]	1.59893	0.00606	0.021906	2.61089	0.024238	0.076435	3.08975	0.017676	0.061106	0.000123424	0.000404826
14	[ABABABACBABABC]	1.59868	0.005515	0.021673	2.61048	0.025902	0.074551	3.09138	0.016147	0.060195	0.000124138	0.00079204
14	[ABABABACBACABC]	1.59832	0.004783	0.021558	2.60987	0.027335	0.074566	3.09334	0.014798	0.061907	0.000114019	0.000971041
14	[ABABABACBCACBC]	1.59861	0.005437	0.021601	2.61036	0.025673	0.07859	3.09166	0.016907	0.059827	0.000117525	0.000734433
14	[ABABABACBCBCBC]	1.59903	0.006123	0.021836	2.61106	0.024335	0.072981	3.08937	0.017349	0.058685	0.000133173	0.000509218
14	[ABABABCABABCAC]	1.59863	0.005535	0.02219	2.61039	0.025845	0.074586	3.09154	0.016513	0.06402	0.000118206	0.000704505
14	[ABABABCABABCBC]	1.59865	0.005518	0.02196	2.61042	0.025819	0.074927	3.09143	0.016509	0.064558	0.000119259	0.000693469
14	[ABABABCABACABC]	1.59827	0.004749	0.021438	2.60979	0.027208	0.077443	3.09356	0.015126	0.062939	0.000111088	0.000949505
14	[ABABABCABACBAC]	1.59827	0.004732	0.021358	2.6098	0.027205	0.074996	3.0935	0.015117	0.062828	0.000111315	0.000919862
14	[ABABABCABCABAC]	1.59827	0.004719	0.021366	2.6098	0.027283	0.077161	3.09352	0.015108	0.061466	0.0001088	0.000952434
14	[ABABABCABCACAC]	1.59866	0.0055	0.021773	2.61045	0.025964	0.074787	3.09134	0.016265	0.061549	0.000123198	0.000673755
14	[ABABABCABCACBC]	1.59827	0.004741	0.02144	2.6098	0.027209	0.077408	3.09353	0.015155	0.062746	0.000110315	0.000940862
14	[ABABABCABCBCAC]	1.59862	0.005501	0.022242	2.61038	0.025875	0.074621	3.09156	0.016472	0.063471	0.00011835	0.00070304
14	[ABABABCABCBCBC]	1.59615	0.007589	0.0315	2.60629	0.028941	0.106024	3.10462	0.026053	0.107042	6.19897e-05	0.00165912
14	[ABABABCACABCAC]	1.59865	0.005527	0.02196	2.61042	0.025831	0.074984	3.09142	0.016516	0.064539	0.000117888	0.000678576
14	[ABABABCACABCBC]	1.59628	0.007231	0.034603	2.60649	0.030509	0.12468	3.10395	0.02789	0.115535	3.67312e-05	0.00164576
14	[ABABABCACBACBC]	1.59631	0.006618	0.036887	2.60651	0.031221	0.134067	3.1039	0.026819	0.128619	1.14961e-05	0.00173065
14	[ABABABCBABABAC]	1.59896	0.006036	0.021135	2.61093	0.024181	0.076354	3.08975	0.017795	0.057749	0.000125333	0.000525254
14	[ABABABCBABCBAC]	1.59858	0.005381	0.021127	2.6103	0.025599	0.077857	3.09184	0.017143	0.059039	0.000112388	0.000775648
14	[ABABABCBCABCAC]	1.5965	0.007068	0.036343	2.60684	0.029861	0.124019	3.10284	0.026014	0.11626	4.04266e-05	0.00157304
14	[ABABABCBCBACAC]	1.59718	0.007608	0.034111	2.60796	0.028645	0.151698	3.09911	0.026217	0.099856	5.1217e-05	0.00116908
14	[ABABACABABACAC]	1.59895	0.00603	0.02077	2.61091	0.02419	0.076368	3.08978	0.017608	0.056773	0.000124249	0.000504433
14	[ABABACABABACBC]	1.5986	0.005436	0.021208	2.61034	0.025661	0.077425	3.0917	0.016719	0.057928	0.000117441	0.000724612
14	[ABABACABACABAC]	1.59854	0.005326	0.020522	2.61024	0.025531	0.076712	3.09208	0.017274	0.056846	0.000106654	0.000826612
14	[ABABACABACBABC]	1.59824	0.004692	0.020997	2.60974	0.027101	0.077483	3.09373	0.015308	0.057475	0.000107065	0.000979398
14	[ABABACABACBCBC]	1.5986	0.005445	0.021358	2.61034	0.025674	0.078251	3.09173	0.016715	0.058222	0.00011707	0.000754719
14	[ABABACABCACBAC]	1.59824	0.004674	0.020694	2.60975	0.027098	0.077091	3.09368	0.01531	0.058027	0.000107292	0.000957755
14	[ABABACABCBACAC]	1.59861	0.005434	0.020976	2.61036	0.025671	0.074734	3.09169	0.016754	0.058257	0.000116153	0.00076154
14	[ABABACABCBACBC]	1.59825	0.004714	0.021051	2.60976	0.027063	0.07757	3.09368	0.015379	0.057458	0.000108777	0.000979327
14	[ABABACABCBCBAC]	1.59861	0.005434	0.021153	2.61035	0.025674	0.07784	3.09171	0.016713	0.057578	0.000116297	0.000762076
14	[ABABACACABCABC]	1.5957	0.006582	0.031586	2.60554	0.030177	0.111766	3.10712	0.021659	0.082738	4.22052e-05	0.00194354
14	[ABABACACBABABC]	1.59861	0.005504	0.021908	2.61037	0.025823	0.075004	3.09162	0.016357	0.061866	0.000120009	0.000715005
14	[ABABACACBCBCAC]	1.59892	0.006055	0.02141	2.61087	0.024303	0.073228	3.08987	0.017586	0.060486	0.000122598	0.000461219
14	[ABABACBABCACBC]	1.59825	0.004704	0.02112	2.60976	0.02706	0.078556	3.0937	0.015444	0.059432	0.000108148	0.00101022
14	[ABABACBABCBABC]	1.59824	0.004702	0.021193	2.60974	0.027085	0.077669	3.0937	0.01536	0.059236	0.000106694	0.000952505
14	[ABABACBACACABC]	1.59828	0.004791	0.021184	2.60982	0.027307	0.074313	3.09347	0.014589	0.059456	0.000112769	0.000942577
14	[ABABACBACBACBC]	1.59794	0.003892	0.020974	2.60924	0.028634	0.075994	3.09544	0.012696	0.060945	0.00010459	0.00120986
14	[ABABACBACBCABC]	1.59791	0.0039	0.020958	2.60921	0.028594	0.07435	3.09551	0.012615	0.061185	0.000103795	0.00117711
14	[ABABACBCABACBC]	1.59826	0.004724	0.021048	2.60979	0.027014	0.0746	3.09364	0.01552	0.059341	0.000109717	0.00101861
14	[ABABCABABCABAC]	1.59822	0.004747	0.021377	2.6097	0.02714	0.076795	3.09383	0.015383	0.063585	0.000104899	0.000976755
14	[ABABCABABCACBC]	1.59561	0.006866	0.034092	2.60538	0.030977	0.116442	3.10765	0.02481	0.093506	3.50544e-05	0.0020264
14	[ABABCABABCBCAC]	1.59578	0.007376	0.033963	2.60566	0.029998	0.11208	3.10662	0.024748	0.086196	2.77576e-05	0.00185844
14	[ABABCABACABCAC]	1.59821	0.004753	0.021598	2.6097	0.027138	0.077588	3.09382	0.015379	0.063403	0.000105156	0.00095097
14	[ABABCABACABCBC]	1.59822	0.004782	0.02124	2.60971	0.027104	0.078111	3.0938	0.015492	0.063197	0.000107012	0.000960434
14	[ABABCABACACBAC]	1.59822	0.004733	0.020989	2.6097	0.027124	0.073884	3.09382	0.015299	0.062073	0.000105899	0.000963755
14	[ABABCABACBABAC]	1.59822	0.004737	0.021499	2.6097	0.027146	0.076138	3.09379	0.015328	0.062748	0.00010527	0.000941648
14	[ABABCABACBACBC]	1.59788	0.00391	0.021044	2.60916	0.028482	0.075798	3.09568	0.013118	0.06422	0.000100659	0.00119933
14	[ABABCABACBCABC]	1.59787	0.003893	0.021121	2.60914	0.028449	0.075296	3.09568	0.013195	0.064599	0.000102204	0.00114061
14	[ABABCABACBCBAC]	1.59823	0.004766	0.021254	2.60973	0.027104	0.077717	3.09378	0.015447	0.062545	0.000106838	0.00100804
14	[ABABCABCABACBC]	1.59789	0.003895	0.021108	2.60916	0.028489	0.07562	3.09564	0.013237	0.064515	0.000101772	0.00117901
14	[ABABCABCABCABC]	1.59754	0.002842	0.021044	2.60859	0.029921	0.073014	3.09757	0.009437	0.067139	9.59643e-05	0.00141218
14	[ABABCABCABCBAC]	1.59789	0.003865	0.020787	2.60916	0.028536	0.076987	3.09565	0.013113	0.06251	0.000100144	0.0011899
14	[ABABCABCACABAC]	1.59569	0.006746	0.032974	2.60552	0.030514	0.111961	3.10717	0.023699	0.086017	3.84932e-05	0.00194862
14	[ABABCABCACBCAC]	1.59823	0.004711	0.021218	2.60973	0.027197	0.076787	3.09378	0.015326	0.062678	0.00010458	0.00101283
14	[ABABCABCBABCAC]	1.59822	0.004758	0.021363	2.6097	0.027144	0.078678	3.09379	0.015415	0.063575	0.00010627	0.000943648
14	[ABABCABCBABCBC]	1.59823	0.004765	0.021448	2.60972	0.027165	0.078233	3.09381	0.015406	0.062899	0.00010524	0.000998791
14	[ABABCABCBACABC]	1.59788	0.003908	0.021283	2.60916	0.028461	0.075206	3.09567	0.013158	0.064451	0.000101288	0.00118943
14	[ABABCABCBACBAC]	1.59788	0.003861	0.020751	2.60914	0.028514	0.076121	3.09567	0.013047	0.062807	0.00010006	0.00115808
14	[ABABCABCBCABAC]	1.59822	0.004755	0.021481	2.60971	0.027143	0.077711	3.0938	0.015401	0.062839	0.000105641	0.000958541
14	[ABABCACABABCBC]	1.59587	0.007222	0.032269	2.60578	0.030874	0.130003	3.10617	0.026298	0.119548	1.131e-05	0.00182333
14	[ABABCACABACBAC]	1.59823	0.004737	0.021339	2.60972	0.027144	0.077796	3.09379	0.015347	0.06233	0.000106611	0.000983684
14	[ABABCACBABACBC]	1.59823	0.004804	0.021314	2.60973	0.027071	0.073884	3.09375	0.015523	0.06236	0.000108096	0.000959255
14	[ABABCACBABCBAC]	1.5982	0.004681	0.020658	2.60968	0.026969	0.078631	3.09388	0.015804	0.061525	0.000104444	0.000964041
14	[ABABCACBACABAC]	1.5982	0.004665	0.020965	2.60968	0.026999	0.077755	3.09391	0.015711	0.061247	0.000103331	0.000978362
14	[ABABCACBACBCAC]	1.59823	0.004739	0.020929	2.60973	0.027138	0.075859	3.09377	0.015358	0.062159	0.000106467	0.000986148
14	[ABABCACBCACBAC]	1.59821	0.004663	0.020831	2.60968	0.027	0.07882	3.0939	0.015712	0.061935	0.000102815	0.000990934
14	[ABABCACBCBABAC]	1.59855	0.005427	0.021213	2.61026	0.025681	0.07725	3.09196	0.01697	0.06036	0.000109995	0.000752648
14	[ABABCBABACABAC]	1.59853	0.005348	0.020894	2.61021	0.025575	0.076801	3.09212	0.017203	0.058639	0.000105715	0.000791326
14	[ABABCBABCACBAC]	1.5982	0.004656	0.020584	2.60968	0.027002	0.077947	3.09389	0.015685	0.060318	0.000102702	0.000966255
14	[ABABCBACABCBAC]	1.59822	0.004677	0.020653	2.60971	0.026958	0.077736	3.09385	0.015777	0.060352	0.000106126	0.00102911
14	[ABABCBACBACBAC]	1.59789	0.003797	0.020386	2.60916	0.028581	0.076351	3.09563	0.013022	0.062366	9.97724e-05	0.00116801
14	[ABACABACABACBC]	1.59818	0.004595	0.0184	2.60965	0.026876	0.077956	3.09404	0.016104	0.048452	0.00010102	0.00102618
14	[ABACABACABCABC]	1.59786	0.003728	0.018825	2.60911	0.028445	0.077009	3.09579	0.013426	0.04942	9.73786e-05	0.00119101
14	[ABACABACBACABC]	1.59786	0.003761	0.018694	2.60911	0.028387	0.07716	3.0958	0.013393	0.049899	9.86362e-05	0.00118722
14	[ABACABACBCACBC]	1.59818	0.004596	0.018452	2.60964	0.026869	0.077848	3.09404	0.016089	0.04813	0.00010002	0.00103418
14	[ABACABCABCACBC]	1.59786	0.00376	0.018666	2.60912	0.028382	0.078051	3.09579	0.013473	0.049011	9.8121e-05	0.00120079
14	[ABACABCABCBABC]	1.59557	0.006061	0.025954	2.60535	0.030658	0.102442	3.10784	0.024008	0.086951	5.61758e-05	0.00206083
14	[ABACABCACBACBC]	1.59786	0.00378	0.018637	2.60912	0.02833	0.077964	3.09576	0.013462	0.049401	9.9121e-05	0.00117279
14	[ABACBABCABACBC]	1.59787	0.003804	0.018354	2.60913	0.028279	0.074925	3.09574	0.013531	0.046683	0.000101719	0.00118104
14	[ABACBABCABCABC]	1.59753	0.002648	0.018157	2.60857	0.029757	0.073571	3.09763	0.00965	0.049861	9.47675e-05	0.00139768
14	[ABACBACBABCABC]	1.59752	0.002672	0.018291	2.60855	0.02973	0.073402	3.09766	0.009601	0.049119	9.54266e-05	0.00138165
15	[AABAABAABAABABB]	1.60205	0.009539	0.039672	2.61579	0.034079	0.134742	3.07611	0.038998	0.204609	5.16447e-05	0.00200618
15	[AABAABAABABAABB]	1.60216	0.011157	0.047101	2.61589	0.037933	0.139421	3.07579	0.048352	0.223724	0.000122183	0.0022205
15	[AABAABAABABABAB]	1.60011	0.010826	0.052602	2.61266	0.034198	0.142737	3.08526	0.046039	0.168939	2.91835e-05	0.00169629
15	[AABAABAABABBABB]	1.60208	0.009512	0.03942	2.61585	0.033495	0.130262	3.0758	0.039192	0.198488	3.35086e-05	0.00184696
15	[AABAABAABBABABB]	1.60275	0.010321	0.05132	2.6169	0.035656	0.166711	3.07277	0.049516	0.2605	7.45438e-05	0.00208039
15	[AABAABABAABAABB]	1.60289	0.009817	0.053716	2.61718	0.0342	0.145994	3.0719	0.048578	0.255403	3.29767e-05	0.00192664
15	[AABAABABAABABAB]	1.60028	0.009784	0.049172	2.61297	0.031323	0.139509	3.08425	0.040223	0.156099	1.49517e-05	0.00147493
15	[AABAABABAABBABB]	1.6025	0.010716	0.047995	2.61647	0.036642	0.17929	3.07398	0.04919	0.261225	9.6345e-05	0.00206618
15	[AABAABABABABABB]	1.60134	0.010027	0.058615	2.61469	0.032064	0.198697	3.079	0.051452	0.25875	4.79993e-06	0.00142425
15	[AABAABABABABBAB]	1.60025	0.010105	0.050056	2.61291	0.032473	0.139532	3.08449	0.04246	0.159391	2.69963e-06	0.00159572
15	[AABAABABABBAABB]	1.60361	0.010106	0.05744	2.61833	0.035264	0.15496	3.0684	0.056179	0.268537	5.63381e-05	0.00195439
15	[AABAABABABBABAB]	1.60034	0.009678	0.048582	2.61309	0.030774	0.139273	3.08384	0.040133	0.146825	2.708e-05	0.00138597
15	[AABAABABACACAAC]	1.5998	0.010758	0.053597	2.61212	0.03541	0.143124	3.08698	0.044521	0.162689	5.47418e-05	0.00187793
15	[AABAABABBAABABB]	1.60279	0.009763	0.049998	2.61701	0.033777	0.167951	3.07236	0.047969	0.241245	3.82108e-05	0.00188468
15	[AABAABABBAABBAB]	1.60218	0.010631	0.046494	2.61597	0.036363	0.131362	3.07547	0.046761	0.193051	9.27897e-05	0.0020345
15	[AABAABABBABAABB]	1.60226	0.0106	0.046666	2.61612	0.035536	0.132068	3.07502	0.04702	0.193392	6.69493e-05	0.00195346
15	[AABAABBAABABABB]	1.60378	0.010251	0.06072	2.61859	0.035338	0.186479	3.06752	0.056783	0.268374	6.02029e-05	0.00186803
15	[AABAABBAABBAABB]	1.60287	0.008466	0.031566	2.61702	0.037068	0.124352	3.07324	0.032905	0.205998	0.000149257	0.00314732
15	[AABAABBABAABABB]	1.60288	0.009636	0.050315	2.61717	0.03297	0.172467	3.07184	0.048005	0.23854	1.85448e-05	0.00179925
15	[AABAABBCBBCCAAC]	1.60262	0.009742	0.038817	2.61665	0.037683	0.134799	3.07379	0.037884	0.174669	0.00013346	0.00250436
15	[AABAABBCBBCCACC]	1.60258	0.010011	0.035828	2.61654	0.038798	0.13491	3.07413	0.037364	0.17519	0.000165906	0.00261439
15	[AABAACAABABACAC]	1.5998	0.010855	0.055502	2.61212	0.03596	0.129867	3.08698	0.04246	0.163889	5.6113e-05	0.00187704
15	[AABAACAABCCABBC]	1.60192	0.007083	0.028599	2.6157	0.03288	0.098166	3.07646	0.025729	0.107009	6.98411e-05	0.00172789
15	[AABABAABABABABB]	1.60119	0.009617	0.051758	2.61447	0.030566	0.174787	3.07959	0.046967	0.2588	2.2604e-05	0.00129889
15	[AABABAABABABBAB]	1.60046	0.008922	0.033928	2.61331	0.028792	0.111527	3.08314	0.036777	0.137572	5.88822e-05	0.00126532
15	[AABABAABABBAABB]	1.60366	0.009417	0.045717	2.61846	0.03281	0.153832	3.06792	0.054197	0.256587	8.14906e-06	0.00171814
15	[AABABAABACAACAC]	1.60032	0.008623	0.029037	2.6131	0.028804	0.092202	3.08384	0.034884	0.125061	7.16559e-05	0.00128711
15	[AABABAABBAABABB]	1.6036	0.009808	0.045627	2.61831	0.034453	0.157883	3.06838	0.054932	0.258385	4.82774e-05	0.00185411
15	[AABABAACABAACAC]	1.60038	0.00867	0.029365	2.6132	0.028802	0.090466	3.08347	0.033722	0.11492	8.0557e-05	0.00120479
15	[AABABABAABABABB]	1.60131	0.009383	0.045479	2.61468	0.029701	0.174533	3.0789	0.046511	0.254285	3.7891e-05	0.00120082
15	[AABABABAABABBAB]	1.60041	0.009233	0.034493	2.6132	0.030104	0.114948	3.08353	0.038622	0.146024	3.59507e-05	0.00140279
15	[AABABABAABBAABB]	1.60433	0.010593	0.052681	2.61948	0.036229	0.196544	3.06478	0.062322	0.271285	6.60403e-05	0.0018241
15	[AABABABABAABABB]	1.60121	0.009801	0.053977	2.61448	0.031532	0.178423	3.07957	0.049072	0.264526	7.28572e-06	0.00136697
15	[AABABABABABAABB]	1.60214	0.009769	0.047935	2.616	0.031362	0.185401	3.07485	0.055053	0.267223	1.08773e-05	0.00120221
15	[AABABABABABABAB]	1.59951	0.008426	0.033764	2.61181	0.025611	0.115085	3.0871	0.031933	0.138879	0.000106609	0.000585004
15	[AABABABABABABAC]	1.59942	0.00817	0.033886	2.61167	0.025979	0.113324	3.08765	0.031036	0.132355	0.0001072	0.000691646
15	[AABABABABABABBC]	1.60014	0.00975	0.048614	2.61278	0.031012	0.196428	3.08448	0.041575	0.206168	4.50966e-05	0.00104261
15	[AABABABABABACAC]	1.59938	0.008253	0.03471	2.6116	0.026104	0.113424	3.08778	0.031165	0.130606	0.000106352	0.000624932
15	[AABABABABACACAC]	1.59921	0.008509	0.038937	2.61131	0.026712	0.12506	3.08874	0.031713	0.13282	9.6505e-05	0.000741361
15	[AABABABABBCBCAC]	1.59943	0.008763	0.03202	2.61167	0.02789	0.103909	3.08801	0.034055	0.126345	8.60261e-05	0.00112025
15	[AABABABABCCABBC]	1.60011	0.010483	0.04588	2.61268	0.03523	0.138634	3.08543	0.044316	0.169794	6.10448e-06	0.00182136
15	[AABABABBACCACAC]	1.60041	0.009634	0.039275	2.61323	0.030523	0.142421	3.0835	0.040294	0.152374	5.40643e-05	0.00138947
15	[AABABABCABCACAC]	1.59827	0.00801	0.032061	2.60978	0.029092	0.118482	3.09377	0.031676	0.125837	9.00574e-05	0.00119165
15	[AABABABCBCBCCAC]	1.59914	0.00918	0.038975	2.61114	0.030824	0.134516	3.08979	0.037541	0.131644	3.60055e-05	0.00147543
15	[AABABABCBCBCCBB]	1.60175	0.009959	0.046321	2.61535	0.032402	0.187232	3.07689	0.055091	0.256094	2.52131e-06	0.00133889
15	[AABABACACAABBCC]	1.60303	0.010435	0.046445	2.6174	0.035694	0.196487	3.07083	0.059648	0.246284	4.31217e-05	0.00153096
15	[AABABACBACBACAC]	1.59796	0.007327	0.034921	2.60927	0.029959	0.103586	3.09552	0.029036	0.116543	8.58703e-05	0.00141718
15	[AABABACCBABABBC]	1.60029	0.009161	0.040689	2.61302	0.03223	0.140761	3.08427	0.037555	0.139294	4.94062e-05	0.00155465
15	[AABABBABACACCAC]	1.60018	0.009009	0.034584	2.61282	0.030624	0.112465	3.08474	0.036578	0.13103	3.546e-05	0.00147275
15	[AABABCBCCAABBCC]	1.60394	0.010837	0.048641	2.61885	0.037969	0.176688	3.06668	0.061185	0.251106	7.82117e-05	0.00184414
15	[AABABCBCCABABBC]	1.60009	0.009337	0.040875	2.61268	0.032983	0.138381	3.08527	0.037982	0.135927	3.71652e-05	0.00158107
15	[AABABCBCCABBCAC]	1.60012	0.00935	0.041371	2.61274	0.032882	0.138256	3.08521	0.038073	0.141231	3.81574e-05	0.00169432
15	[AABABCCABABBCAC]	1.60035	0.008064	0.029818	2.61315	0.029905	0.088493	3.08375	0.032722	0.123417	8.10496e-05	0.00133411
15	[AABABCCACABBCBC]	1.60035	0.008053	0.029894	2.61315	0.029908	0.08763	3.0837	0.032683	0.117987	8.05648e-05	0.00127154
15	[AABBAABBAABBACB]	1.60217	0.011706	0.042696	2.61576	0.04304	0.147523	3.07686	0.048808	0.168867	0.000265214	0.00332864
15	[AABBAABBAABBACC]	1.60274	0.007137	0.029424	2.61682	0.036473	0.13844	3.07372	0.028912	0.147409	0.000139256	0.00298546
15	[AABBAABBACCAACC]	1.60273	0.007151	0.029668	2.61681	0.036444	0.138325	3.07371	0.028945	0.147404	0.000140741	0.00294789
15	[AABBAABCABCAACC]	1.60122	0.012689	0.044918	2.61428	0.042471	0.132594	3.08116	0.057392	0.187105	0.000213373	0.003
15	[AABBAACCAABBACC]	1.60272	0.007169	0.029224	2.6168	0.036871	0.138114	3.07376	0.027626	0.139996	0.000134566	0.00294228
15	[AABBACCAACBBCCB]	1.60232	0.008255	0.029593	2.6161	0.039245	0.122861	3.07541	0.035582	0.15178	0.000189935	0.00264482
15	[AABBCAABBCAABCC]	1.6025	0.008626	0.034654	2.61646	0.039131	0.144206	3.07444	0.030784	0.12211	0.000105974	0.00253507
15	[AABBCAABBCABBCC]	1.60232	0.010347	0.038634	2.61609	0.042149	0.144549	3.07566	0.037396	0.137547	0.000197306	0.00288893
15	[AABBCAABBCCABCC]	1.6023	0.010327	0.037499	2.61605	0.042119	0.13716	3.07558	0.037406	0.14007	0.00019573	0.00271807
15	[AABBCAABCAABBCC]	1.60231	0.010066	0.037269	2.61608	0.041622	0.139571	3.07559	0.03788	0.137636	0.000177874	0.00275054
15	[AABBCAABCABCABC]	1.59944	0.009254	0.05455	2.6116	0.036083	0.17774	3.08914	0.047675	0.221742	8.62454e-06	0.0022795
15	[AABBCAABCCABBCC]	1.60248	0.008394	0.033108	2.61646	0.038611	0.137297	3.07437	0.031202	0.119241	8.55419e-05	0.00238768
15	[AABBCABBCABCABC]	1.5996	0.008514	0.044278	2.61188	0.035756	0.18041	3.08826	0.045007	0.221456	1.91309e-05	0.00220004
15	[AABBCABCAABCABC]	1.59931	0.008913	0.049571	2.61136	0.037354	0.211543	3.08972	0.042131	0.184977	2.85185e-05	0.00223711
15	[AABBCABCABCABCC]	1.59987	0.009237	0.04502	2.61227	0.036734	0.181627	3.08701	0.053375	0.219511	1.62422e-05	0.00223486
15	[AABBCABCABCCABC]	1.59927	0.009038	0.049958	2.61129	0.037425	0.210983	3.08999	0.042584	0.190425	3.04803e-05	0.00229872
15	[AABBCABCCAABBCC]	1.60203	0.011915	0.043072	2.61553	0.045164	0.149677	3.07741	0.044345	0.148366	0.000272698	0.00321521
15	[AABCAABCAABCABC]	1.59937	0.007122	0.023342	2.61155	0.034429	0.109012	3.08918	0.03288	0.106712	6.76402e-05	0.001979
15	[AABCAABCABBCABC]	1.59945	0.006761	0.023152	2.61168	0.034065	0.109018	3.08867	0.031833	0.098796	7.43366e-05	0.00185343
15	[AABCAABCABCABBC]	1.59918	0.008124	0.037011	2.61121	0.035332	0.11778	3.09025	0.035883	0.119941	4.47401e-05	0.00211147
15	[AABCAACBBCABCCB]	1.60059	0.007303	0.028313	2.61351	0.03454	0.109874	3.08334	0.033264	0.096291	4.551e-05	0.00210229
15	[AABCABBCAABCABC]	1.59929	0.007782	0.036981	2.61139	0.034953	0.118755	3.08964	0.034733	0.112125	5.20878e-05	0.00202211
15	[AABCABBCABCCABC]	1.59951	0.006515	0.018105	2.61178	0.033784	0.089182	3.08835	0.031117	0.087036	8.1124e-05	0.00181043
15	[AABCABCABCABCCB]	1.5976	0.007817	0.040995	2.60862	0.034601	0.141204	3.09816	0.037402	0.127794	3.23806e-05	0.00226729
15	[AABCABCABCCABBC]	1.59899	0.008998	0.037955	2.61088	0.036131	0.116073	3.09137	0.038807	0.128576	2.34688e-05	0.00229504
15	[AABCABCABCCBACB]	1.59795	0.005902	0.021882	2.60924	0.033357	0.095361	3.09627	0.030722	0.093297	7.45295e-05	0.00211815
15	[AABCABCCABBCABC]	1.59932	0.007659	0.036866	2.61145	0.034878	0.118383	3.08947	0.03442	0.105836	5.24512e-05	0.00202525
15	[AABCABCCBAABCCB]	1.60044	0.008181	0.028688	2.61325	0.0353	0.109919	3.08418	0.035883	0.108262	3.00869e-05	0.00220657
15	[AABCBCAABCCABBC]	1.60092	0.009171	0.032908	2.61401	0.037235	0.117495	3.08161	0.036473	0.160983	3.12116e-06	0.00200661
15	[AABCBCACABABCBC]	1.59846	0.007575	0.037509	2.61006	0.028892	0.12209	3.09293	0.030182	0.143276	7.43591e-05	0.00125093
15	[AABCCABBACCABBC]	1.6018	0.005983	0.018828	2.61551	0.034165	0.096507	3.07714	0.025158	0.081449	7.21525e-05	0.00185021
15	[ABABABABABABABC]	1.59906	0.007371	0.030373	2.61106	0.026719	0.132242	3.08909	0.025344	0.086328	9.28243e-05	0.000364433
15	[ABABABABABABCAC]	1.59925	0.006439	0.02249	2.61142	0.023428	0.073805	3.08813	0.017864	0.059967	0.000140724	0.000339968
15	[ABABABABABACABC]	1.59791	0.007547	0.033023	2.60914	0.02925	0.154724	3.09529	0.028637	0.117809	3.34237e-05	0.00094822
15	[ABABABABABCABAC]	1.5989	0.005871	0.021828	2.61084	0.024826	0.07692	3.09004	0.017317	0.05896	0.000126916	0.000546147
15	[ABABABABABCACAC]	1.59925	0.006441	0.021944	2.61142	0.02339	0.073667	3.08814	0.017851	0.058476	0.00014024	0.000329397
15	[ABABABABABCACBC]	1.59753	0.007667	0.040526	2.60853	0.029078	0.134552	3.09741	0.028433	0.134516	4.67371e-05	0.00122283
15	[ABABABABABCBCAC]	1.59815	0.007845	0.035203	2.60954	0.028779	0.137576	3.09392	0.025375	0.102814	5.06568e-05	0.000731041
15	[ABABABABACACABC]	1.59891	0.005912	0.022007	2.61086	0.02495	0.075161	3.08992	0.016933	0.059368	0.000130257	0.000471183
15	[ABABABABACBACBC]	1.5986	0.00533	0.021745	2.61035	0.026334	0.076451	3.09174	0.015975	0.060506	0.000123813	0.000766505
15	[ABABABABCABACBC]	1.59856	0.005312	0.021638	2.61028	0.026175	0.07541	3.09192	0.016289	0.060516	0.000118707	0.000766576
15	[ABABABABCABCABC]	1.59771	0.006778	0.038536	2.60875	0.031072	0.129399	3.09642	0.028716	0.132865	2.59309e-05	0.00109397
15	[ABABABABCABCBAC]	1.59854	0.005303	0.021531	2.61024	0.026223	0.077626	3.09191	0.016244	0.059527	0.000118169	0.000636041
15	[ABABABABCACACAC]	1.59824	0.00787	0.040197	2.60971	0.027417	0.138641	3.09349	0.025703	0.122864	8.03228e-05	0.000732612
15	[ABABABABCBACBAC]	1.59662	0.006645	0.035009	2.60705	0.029752	0.122772	3.10217	0.024737	0.111553	4.69408e-05	0.00152633
15	[ABABABABCBCACAC]	1.5992	0.006415	0.021915	2.61134	0.023352	0.072698	3.08839	0.017982	0.060333	0.000135649	0.000367897
15	[ABABABACABACABC]	1.59852	0.005228	0.021674	2.61021	0.026138	0.07676	3.09214	0.016417	0.060385	0.00011423	0.000793755
15	[ABABABACABACBAC]	1.59853	0.005236	0.021545	2.61022	0.026152	0.077504	3.09212	0.016389	0.059115	0.000114972	0.000777541
15	[ABABABACABCACBC]	1.59856	0.005258	0.021397	2.61027	0.026091	0.077913	3.09199	0.016405	0.058516	0.00011548	0.000799219
15	[ABABABACABCBABC]	1.59854	0.005261	0.021276	2.61023	0.026106	0.078542	3.09209	0.016438	0.058905	0.000115313	0.000799576
15	[ABABABACACACABC]	1.59634	0.0078	0.034474	2.6066	0.028745	0.115128	3.10361	0.025194	0.089933	5.20035e-05	0.00159233
15	[ABABABACBABCABC]	1.59824	0.004627	0.021561	2.60974	0.027618	0.075043	3.09371	0.014427	0.062533	0.000112323	0.000951612
15	[ABABABACBACBCBC]	1.59859	0.005334	0.021671	2.61032	0.026319	0.075476	3.09183	0.015797	0.060601	0.000120616	0.000795005
15	[ABABABCABABACAC]	1.59887	0.00589	0.021667	2.61079	0.024846	0.074167	3.09022	0.017062	0.060131	0.000126151	0.000580254
15	[ABABABCABABCABC]	1.59822	0.004676	0.021834	2.60971	0.027638	0.074429	3.09384	0.014437	0.067156	0.000111641	0.000991541
15	[ABABABCABACABAC]	1.59848	0.005218	0.021173	2.61014	0.026036	0.077435	3.09235	0.016663	0.059912	0.000110897	0.000785469
15	[ABABABCABACBABC]	1.59762	0.006016	0.031051	2.60861	0.031225	0.135838	3.09692	0.026194	0.12311	1.69681e-05	0.00115251
15	[ABABABCABCABCAC]	1.59718	0.006275	0.037154	2.6079	0.030837	0.137311	3.09927	0.022263	0.13829	1.05558e-05	0.00136544
15	[ABABABCABCABCBC]	1.59725	0.006058	0.038585	2.60802	0.031138	0.147997	3.09895	0.022863	0.115838	8.31384e-06	0.00137515
15	[ABABABCABCACABC]	1.59822	0.004671	0.022015	2.60971	0.027629	0.074218	3.09385	0.014431	0.066986	0.000110384	0.00101333
15	[ABABABCABCACBAC]	1.59821	0.004567	0.021205	2.6097	0.027502	0.074236	3.09389	0.01469	0.063344	0.000108785	0.00102208
15	[ABABABCABCBACBC]	1.59821	0.004606	0.021308	2.60969	0.027462	0.074769	3.09389	0.014748	0.063301	0.000109929	0.000998612
15	[ABABABCACACABAC]	1.59609	0.007758	0.031427	2.60618	0.029154	0.107773	3.10497	0.027704	0.119523	4.12023e-05	0.00173012
15	[ABABABCACACBCBC]	1.5968	0.007467	0.035201	2.60731	0.03091	0.156224	3.10115	0.027469	0.10834	1.20152e-05	0.00137526
15	[ABABABCACBACBAC]	1.59822	0.004578	0.02132	2.60971	0.027532	0.077607	3.09388	0.014698	0.061445	0.000108899	0.00102276
15	[ABABABCACBCABAC]	1.59849	0.005228	0.021014	2.61015	0.025991	0.078228	3.09231	0.016756	0.0599	0.000112866	0.000783612
15	[ABABABCACBCACAC]	1.59885	0.005861	0.021667	2.61076	0.024718	0.078229	3.09032	0.017521	0.06023	0.000123614	0.000577719
15	[ABABABCACBCACBC]	1.59849	0.005241	0.021459	2.61015	0.025992	0.078532	3.09235	0.016736	0.061023	0.000113238	0.000830505
15	[ABABABCBABCABAC]	1.59849	0.005201	0.021282	2.61015	0.026038	0.077548	3.09232	0.016682	0.059874	0.000110866	0.000791612
15	[ABABABCBABCBCAC]	1.5988	0.005832	0.021674	2.61067	0.024696	0.07689	3.0905	0.017641	0.062161	0.000118311	0.00049629
15	[ABABABCBCACBCAC]	1.59747	0.007199	0.034962	2.6084	0.030037	0.137738	3.09762	0.02485	0.104553	1.47224e-05	0.00112947
15	[ABABABCBCBCACAC]	1.5992	0.00641	0.021504	2.61134	0.023322	0.0726	3.0884	0.017995	0.058879	0.000136278	0.000371004
15	[ABABACABABACABC]	1.59852	0.005236	0.021222	2.6102	0.02616	0.077288	3.0922	0.016224	0.0572	0.00011226	0.000813612
15	[ABABACABABCBCAC]	1.5988	0.005848	0.021272	2.61067	0.024731	0.075881	3.09054	0.017509	0.061552	0.000117167	0.000562754
15	[ABABACABACACABC]	1.59851	0.005236	0.021413	2.61019	0.02614	0.076597	3.09223	0.016246	0.058627	0.000114662	0.000811362
15	[ABABACABACBACAC]	1.59852	0.005236	0.021034	2.61021	0.026152	0.076663	3.09219	0.016231	0.058417	0.00011423	0.000847755
15	[ABABACABACBACBC]	1.59818	0.00452	0.020654	2.60964	0.027406	0.077627	3.09405	0.01495	0.060199	0.000106164	0.00101472
15	[ABABACABACBCABC]	1.59818	0.00452	0.020768	2.60965	0.027402	0.077028	3.09405	0.014934	0.060182	0.000105907	0.00102851
15	[ABABACABCABACAC]	1.59852	0.005231	0.021023	2.61021	0.026143	0.077241	3.09218	0.016244	0.058974	0.000115116	0.000817076
15	[ABABACABCABACBC]	1.59818	0.004554	0.021154	2.60964	0.027368	0.077648	3.09404	0.014978	0.058154	0.000107422	0.000997934
15	[ABABACABCABCABC]	1.59787	0.00373	0.021013	2.60914	0.028862	0.076268	3.09571	0.012278	0.059532	0.000101204	0.00117361
15	[ABABACABCABCBAC]	1.59817	0.004518	0.020956	2.60963	0.027417	0.07793	3.09409	0.014913	0.058496	0.000106566	0.00102147
15	[ABABACABCACACBC]	1.59852	0.00526	0.021125	2.6102	0.02611	0.07745	3.09221	0.016274	0.056785	0.000114003	0.000834398
15	[ABABACABCACBABC]	1.59816	0.00454	0.020839	2.60961	0.027336	0.077933	3.09396	0.015003	0.058121	0.000107111	0.000830755
15	[ABABACABCACBCBC]	1.59612	0.007251	0.036107	2.60621	0.030494	0.125885	3.10478	0.027508	0.117367	2.38536e-05	0.00166733
15	[ABABACABCBABABC]	1.59617	0.007376	0.032277	2.60632	0.029554	0.105682	3.10459	0.026207	0.109362	5.51562e-05	0.00173576
15	[ABABACABCBACABC]	1.59818	0.004558	0.021109	2.60964	0.027374	0.077704	3.09405	0.014986	0.05784	0.000106793	0.00100883
15	[ABABACACABABCAC]	1.59612	0.007785	0.034737	2.60621	0.029252	0.114233	3.10492	0.026302	0.100534	3.43688e-05	0.00178576
15	[ABABACACABABCBC]	1.59885	0.005887	0.02199	2.61076	0.024777	0.074215	3.09033	0.017245	0.060825	0.000121727	0.000599397
15	[ABABACACABCACBC]	1.59851	0.005259	0.021194	2.61019	0.026101	0.078785	3.09221	0.016306	0.058685	0.000114775	0.000809041
15	[ABABACACBACBCBC]	1.59622	0.00732	0.032186	2.60641	0.029024	0.106449	3.10431	0.025475	0.106719	6.10877e-05	0.00170429
15	[ABABACACBCBCABC]	1.59641	0.007024	0.033393	2.6067	0.029855	0.125481	3.10332	0.024822	0.11626	4.16166e-05	0.00164094
15	[ABABACBABABCABC]	1.59607	0.00675	0.036237	2.60613	0.0306	0.124806	3.1051	0.023937	0.115707	2.30358e-05	0.00175947
15	[ABABACBABACBCBC]	1.59852	0.005347	0.021807	2.61021	0.026197	0.074943	3.09214	0.016055	0.063679	0.000117116	0.000779076
15	[ABABACBABCBACBC]	1.59817	0.004562	0.020915	2.60962	0.027363	0.078569	3.09409	0.014926	0.059137	0.00010671	0.000993005
15	[ABABACBACABACBC]	1.59817	0.004556	0.020997	2.60964	0.027364	0.078664	3.09409	0.014996	0.059381	0.000106679	0.00103515
15	[ABABACBACABCABC]	1.59787	0.003765	0.020892	2.60914	0.028781	0.074289	3.09576	0.01225	0.0613	0.000103091	0.00121193
15	[ABABACBACBCACBC]	1.59817	0.00454	0.021036	2.60964	0.027402	0.078766	3.09406	0.014939	0.060141	0.000105679	0.00100715
15	[ABABACBCABCACBC]	1.59817	0.004552	0.021005	2.60963	0.02737	0.078363	3.09413	0.014972	0.059271	0.000106195	0.00105458
15	[ABABCABABCABCAC]	1.59817	0.00469	0.021672	2.60964	0.027584	0.074177	3.09408	0.014676	0.064147	0.000106679	0.00102515
15	[ABABCABABCABCBC]	1.59817	0.00471	0.021355	2.60963	0.02753	0.074749	3.0941	0.014793	0.064098	0.000106937	0.00103336
15	[ABABCABABCACBAC]	1.59594	0.006832	0.030259	2.60595	0.030053	0.109063	3.10584	0.026318	0.097313	6.12943e-05	0.00184183
15	[ABABCABABCBABAC]	1.59847	0.005256	0.021638	2.61011	0.026114	0.07621	3.09246	0.016502	0.061094	0.000109071	0.000837862
15	[ABABCABACABACBC]	1.59815	0.004532	0.021252	2.60959	0.027279	0.07774	3.09428	0.015359	0.063081	0.000102914	0.00107926
15	[ABABCABACABCABC]	1.59675	0.005612	0.036488	2.60719	0.032304	0.149852	3.10167	0.020683	0.096882	2.00298e-05	0.00163204
15	[ABABCABACABCBAC]	1.59813	0.004526	0.02092	2.60956	0.02725	0.078401	3.09414	0.015391	0.061474	0.000104233	0.000859184
15	[ABABCABACACBABC]	1.59816	0.004603	0.021163	2.60961	0.027393	0.075251	3.09416	0.014978	0.063495	0.00010574	0.00102986
15	[ABABCABACACBCAC]	1.59847	0.005254	0.021213	2.61012	0.026114	0.077085	3.09244	0.016508	0.061392	0.000108927	0.000842326
15	[ABABCABACBABCAC]	1.59816	0.004608	0.02152	2.60961	0.02739	0.074564	3.09412	0.014994	0.063399	0.000105998	0.000980077
15	[ABABCABACBABCBC]	1.59816	0.00461	0.021285	2.60961	0.027379	0.075106	3.09416	0.01498	0.063442	0.000105626	0.00100818
15	[ABABCABACBACABC]	1.59783	0.003777	0.021191	2.60907	0.028646	0.074329	3.09594	0.012681	0.064692	0.000100242	0.00119222
15	[ABABCABACBACBAC]	1.59784	0.003721	0.020711	2.60908	0.028701	0.074559	3.09591	0.012645	0.064442	9.95833e-05	0.00121026
15	[ABABCABACBCABAC]	1.59584	0.006626	0.03193	2.60577	0.030398	0.108802	3.1064	0.024726	0.107234	4.68027e-05	0.00190465
15	[ABABCABACBCACBC]	1.59814	0.004536	0.021063	2.60958	0.027272	0.077812	3.09426	0.015344	0.062743	0.000104316	0.00103101
15	[ABABCABCABABCAC]	1.59818	0.004672	0.021524	2.60964	0.027578	0.074937	3.09399	0.014742	0.06483	0.000106535	0.000962612
15	[ABABCABCABACABC]	1.59783	0.003746	0.021161	2.60906	0.02871	0.077036	3.09597	0.012754	0.065015	0.000100758	0.00119765
15	[ABABCABCABACBAC]	1.59783	0.003739	0.02077	2.60907	0.0287	0.076103	3.09592	0.012644	0.062832	9.99849e-05	0.00118401
15	[ABABCABCABCABAC]	1.59784	0.003697	0.020727	2.60908	0.028782	0.07683	3.0959	0.012722	0.063366	9.83257e-05	0.00120604
15	[ABABCABCABCACBC]	1.59783	0.003735	0.021158	2.60908	0.028709	0.077168	3.09592	0.012774	0.065183	9.94697e-05	0.00119858
15	[ABABCABCABCBCAC]	1.59818	0.004651	0.021512	2.60965	0.027643	0.074147	3.09402	0.014643	0.06426	0.000104649	0.00100029
15	[ABABCABCACABCBC]	1.59817	0.004706	0.021401	2.60964	0.027527	0.075024	3.09406	0.01483	0.064511	0.000108937	0.000999362
15	[ABABCABCACBABAC]	1.59817	0.00458	0.021524	2.60962	0.027447	0.076265	3.09414	0.014914	0.062624	0.000103967	0.00103322
15	[ABABCABCACBACBC]	1.59785	0.003778	0.02116	2.6091	0.028653	0.075532	3.0959	0.012719	0.064673	0.000100924	0.00123829
15	[ABABCABCACBCABC]	1.59783	0.003747	0.021215	2.60907	0.028708	0.077213	3.09598	0.012715	0.064761	9.89849e-05	0.00124501
15	[ABABCABCACBCBAC]	1.59816	0.004569	0.020961	2.60962	0.02745	0.075237	3.09416	0.014923	0.062587	0.000104596	0.00104633
15	[ABABCABCBABACBC]	1.59816	0.004606	0.021265	2.60961	0.027404	0.075082	3.09414	0.014999	0.063225	0.00010474	0.00100886
15	[ABABCABCBABCBAC]	1.59814	0.004517	0.020855	2.60957	0.027315	0.078061	3.09428	0.015257	0.060937	0.000102945	0.00104311
15	[ABABCABCBACABAC]	1.59814	0.004515	0.020947	2.60958	0.027317	0.077879	3.09427	0.015275	0.060777	0.00010243	0.00105568
15	[ABABCABCBACACBC]	1.59816	0.004614	0.021226	2.60962	0.027395	0.075675	3.09414	0.014996	0.06344	0.000106225	0.00102643
15	[ABABCABCBACBCAC]	1.59816	0.00459	0.021088	2.60962	0.027444	0.076448	3.09415	0.014913	0.063492	0.000105225	0.00103443
15	[ABABCABCBCABCAC]	1.59817	0.004682	0.021476	2.60963	0.027569	0.073839	3.0941	0.014706	0.064347	0.000107937	0.00103136
15	[ABABCABCBCACBAC]	1.5958	0.006619	0.03131	2.60568	0.031238	0.122716	3.10662	0.023545	0.112613	1.79545e-05	0.00193394
15	[ABABCACABABCBAC]	1.59847	0.005278	0.021604	2.61013	0.026071	0.077573	3.09244	0.016614	0.061506	0.00010967	0.000848112
15	[ABABCACABACABAC]	1.59845	0.005206	0.021378	2.61008	0.025971	0.077682	3.0926	0.016877	0.060729	0.000106647	0.000872005
15	[ABABCACABACACBC]	1.59847	0.005281	0.021484	2.61012	0.026064	0.077512	3.09244	0.016612	0.061778	0.000109927	0.000836326
15	[ABABCACABCBACBC]	1.59583	0.006865	0.029427	2.60577	0.030313	0.107803	3.10646	0.027068	0.10382	5.6833e-05	0.00192351
15	[ABABCACBABCABAC]	1.59814	0.004538	0.021019	2.60958	0.027275	0.078246	3.09423	0.015313	0.061649	0.00010443	0.00101768
15	[ABABCACBABCACBC]	1.59815	0.004564	0.021212	2.6096	0.027249	0.078376	3.09422	0.015441	0.062922	0.000105255	0.00107029
15	[ABABCACBABCBCAC]	1.59847	0.005281	0.021127	2.61012	0.026068	0.074541	3.09241	0.016624	0.06094	0.000109927	0.000810326
15	[ABABCACBACBACBC]	1.59684	0.00542	0.032498	2.60737	0.031463	0.131632	3.10113	0.022156	0.144816	2.60583e-06	0.00156676
15	[ABABCACBCABCBAC]	1.59814	0.004534	0.020975	2.60958	0.027271	0.078103	3.09424	0.01531	0.061221	0.000103058	0.00101679
15	[ABABCACBCACABAC]	1.59844	0.00521	0.021032	2.61007	0.025978	0.07782	3.09257	0.016829	0.059888	0.000106162	0.000826434
15	[ABABCACBCACBCAC]	1.59844	0.005217	0.021193	2.61007	0.025977	0.077619	3.09258	0.016882	0.061207	0.00010742	0.000822648
15	[ABABCACBCBABCAC]	1.59847	0.005284	0.021479	2.61013	0.026063	0.077915	3.09244	0.016586	0.061445	0.00010967	0.000849112
15	[ABABCBABCABCBAC]	1.59813	0.0045	0.020612	2.60956	0.02732	0.077417	3.0943	0.01524	0.060399	0.000102604	0.00102208
15	[ABABCBABCACBCAC]	1.59845	0.005204	0.020812	2.61009	0.02598	0.078067	3.09257	0.01686	0.060828	0.000107132	0.000866576
15	[ABABCBABCBACBAC]	1.59812	0.00446	0.02059	2.60954	0.027362	0.076973	3.09426	0.015203	0.06076	0.000102521	0.000923255
15	[ABABCBACABACBAC]	1.59815	0.004497	0.020575	2.60959	0.027324	0.07815	3.09426	0.015228	0.060385	0.000102914	0.00106126
15	[ABABCBACBACBCAC]	1.59569	0.006292	0.03067	2.60553	0.030466	0.112345	3.10716	0.021028	0.07932	3.57204e-05	0.00196797
15	[ABABCBACBCACBAC]	1.59814	0.004498	0.020599	2.60957	0.027306	0.077415	3.09427	0.015178	0.060479	0.000102202	0.00102033
15	[ABACABACABACABC]	1.59812	0.004416	0.018771	2.60954	0.027231	0.076989	3.09442	0.015536	0.048664	0.000100149	0.00107636
15	[ABACABACABCACBC]	1.59811	0.004443	0.018583	2.60953	0.02718	0.078103	3.09439	0.015581	0.048572	9.96646e-05	0.00103179
15	[ABACABACBABCABC]	1.59573	0.005908	0.027827	2.60561	0.030606	0.105007	3.10681	0.023739	0.095177	6.05686e-05	0.00181569
15	[ABACABCABACBABC]	1.59782	0.003648	0.018527	2.60905	0.028532	0.07688	3.09604	0.01301	0.048611	9.85304e-05	0.00124429
15	[ABACABCABCBACBC]	1.59782	0.00364	0.018605	2.60905	0.028543	0.078167	3.09601	0.013052	0.05003	9.89017e-05	0.00122118
15	[ABACABCBABCACBC]	1.59811	0.00447	0.018335	2.60953	0.027151	0.078102	3.09436	0.01568	0.048458	0.000101036	0.00100168
15	[ABACABCBACBACBC]	1.59671	0.00529	0.032766	2.60717	0.031265	0.12785	3.10184	0.021709	0.136436	1.43492e-05	0.00164169
15	[ABACBABCACBACBC]	1.59552	0.005893	0.029587	2.60525	0.031324	0.119167	3.10817	0.023662	0.111555	4.76459e-05	0.00210604
15	[ABACBACBACBACBC]	1.601	0.003786	0.021966	2.61411	0.029844	0.117305	3.07892	0.023633	0.108312	2.25537e-05	0.000294856
15	[ABACBACBACBCABC]	1.5975	0.002572	0.018189	2.60853	0.029851	0.073308	3.09778	0.00928	0.049496	9.52298e-05	0.00143715
15	[ABACBACBCABACBC]	1.59782	0.003679	0.018596	2.60906	0.028499	0.075449	3.09597	0.013129	0.047437	0.000100015	0.00119286
16	[AABAABAABAABAABB]	1.60252	0.009184	0.040502	2.61657	0.033446	0.114871	3.07384	0.037537	0.174714	3.15497e-05	0.00202893
16	[AABAABAABAABABAB]	1.60077	0.010775	0.048653	2.61368	0.035651	0.112484	3.08226	0.042308	0.163093	6.7158e-05	0.00188643
16	[AABAABAABAABBABB]	1.60245	0.009267	0.034487	2.61641	0.034766	0.121831	3.07438	0.037983	0.185702	8.17916e-05	0.00223421
16	[AABAABAABABAABAB]	1.60098	0.00971	0.048078	2.61409	0.032165	0.109467	3.08091	0.038376	0.143089	2.05261e-06	0.00155114
16	[AABAABAABABABABB]	1.60157	0.010773	0.062668	2.61501	0.035138	0.17299	3.07819	0.051161	0.265034	5.25958e-05	0.00176296
16	[AABAABAABABABBAB]	1.60094	0.009952	0.048168	2.61402	0.032971	0.111053	3.08121	0.039399	0.155135	1.38259e-05	0.00169957
16	[AABAABAABABBAABB]	1.60262	0.010581	0.042346	2.61667	0.037206	0.127528	3.07359	0.045386	0.20253	0.000109202	0.00229457
16	[AABAABAABBAABABB]	1.60253	0.010683	0.04248	2.61645	0.038664	0.131401	3.07428	0.045719	0.210822	0.000164838	0.00251586
16	[AABAABAABBABBABB]	1.60246	0.009273	0.034823	2.61643	0.034659	0.121266	3.07432	0.03804	0.182917	7.71932e-05	0.00221646
16	[AABAABABAABABABB]	1.60175	0.009691	0.059926	2.61536	0.031821	0.170696	3.07702	0.046904	0.25537	1.03651e-05	0.00145421
16	[AABAABABAABABBAB]	1.60104	0.009177	0.046741	2.61422	0.030694	0.114789	3.08055	0.036471	0.137057	2.70673e-05	0.0014975
16	[AABAABABAABBAABB]	1.60271	0.012231	0.04374	2.61673	0.04146	0.137373	3.07348	0.053642	0.232192	0.000196794	0.00263193
16	[AABAABABAABBABAB]	1.6016	0.010034	0.060699	2.61508	0.033046	0.172243	3.07788	0.046861	0.258335	2.24293e-05	0.00156761
16	[AABAABABAACAACAC]	1.601	0.009784	0.047569	2.61412	0.033061	0.12701	3.08081	0.036759	0.137412	9.78089e-06	0.00156579
16	[AABAABABAACACAAC]	1.601	0.009755	0.049093	2.61412	0.03279	0.122688	3.0808	0.037037	0.151654	3.78089e-06	0.00155379
16	[AABAABABABAABABB]	1.60171	0.009941	0.060489	2.61529	0.032804	0.165299	3.07731	0.048115	0.259131	6.25589e-06	0.00157986
16	[AABAABABABAABBAB]	1.60156	0.010296	0.060549	2.61502	0.033862	0.174797	3.07814	0.048158	0.264549	3.53078e-05	0.00166204
16	[AABAABABABABAABB]	1.60244	0.010179	0.062692	2.61646	0.033365	0.173421	3.07375	0.056016	0.268655	1.61325e-05	0.00156518
16	[AABAABABABABABAB]	1.59966	0.00991	0.046506	2.612	0.030338	0.156714	3.08693	0.042059	0.17531	3.87744e-05	0.0011705
16	[AABAABABABABBABB]	1.60173	0.010396	0.06004	2.6153	0.034231	0.161787	3.07734	0.05099	0.257514	2.88318e-05	0.00170771
16	[AABAABABABBABABB]	1.60175	0.009694	0.060506	2.61536	0.031814	0.170471	3.07701	0.046907	0.254346	1.13651e-05	0.00144121
16	[AABAABABABBABBAB]	1.60088	0.010005	0.04819	2.61391	0.033645	0.116049	3.08158	0.038956	0.147319	3.30982e-05	0.001771
16	[AABAABABBAABAABB]	1.60256	0.010663	0.041536	2.61652	0.038265	0.132521	3.07407	0.045808	0.209944	0.00015133	0.00246154
16	[AABAABABBAABBABB]	1.60255	0.010659	0.042371	2.61651	0.038244	0.129956	3.07404	0.045794	0.207673	0.000149815	0.00241596
16	[AABAABABBABABABB]	1.60169	0.010002	0.060067	2.61525	0.032964	0.171168	3.07743	0.04817	0.262292	1.11648e-05	0.00157743
16	[AABAABABBABABBAB]	1.60104	0.009164	0.045795	2.61423	0.030536	0.112165	3.08047	0.036558	0.136508	2.99233e-05	0.00144797
16	[AABAABABBABBAABB]	1.60267	0.010549	0.041254	2.61675	0.036667	0.122811	3.07331	0.045582	0.196276	9.22402e-05	0.00222696
16	[AABAABABCBCCBCCB]	1.60059	0.010314	0.04772	2.61342	0.035541	0.120766	3.08323	0.041822	0.147908	4.21188e-05	0.00200418
16	[AABAABABCCBCCBCB]	1.60078	0.009196	0.046356	2.61376	0.033217	0.114636	3.08206	0.03636	0.134151	1.13323e-05	0.00175104
16	[AABAABACAACAACAB]	1.6006	0.009348	0.045933	2.61346	0.032935	0.111417	3.083	0.037638	0.111747	1.3634e-05	0.00179375
16	[AABAABBAABABAABB]	1.60259	0.012336	0.044175	2.61647	0.042918	0.136884	3.07429	0.053844	0.232394	0.000255709	0.00284889
16	[AABAABBAABBABABB]	1.6026	0.012328	0.044135	2.61648	0.04294	0.142511	3.07431	0.053899	0.240574	0.000258482	0.00290125
16	[AABAABBABAABBABB]	1.60243	0.010773	0.038926	2.61626	0.03985	0.131568	3.07486	0.046078	0.211167	0.00021236	0.00264682
16	[AABAABBABABABABB]	1.60253	0.010024	0.051993	2.61659	0.033745	0.193165	3.07333	0.057468	0.267219	4.06104e-05	0.00160221
16	[AABAACAABAACACAC]	1.60084	0.010725	0.04927	2.61381	0.036656	0.122664	3.0819	0.038942	0.170141	6.79464e-05	0.00190129
16	[AABAACAABAACCBCC]	1.60244	0.009625	0.037577	2.61641	0.036187	0.146056	3.07436	0.03338	0.151414	6.71325e-05	0.00216918
16	[AABAACAABABAACAC]	1.60106	0.009745	0.048578	2.61424	0.032806	0.120274	3.08042	0.035648	0.150426	8.08983e-06	0.00150361
16	[AABAACAABACAABAC]	1.60072	0.00926	0.046281	2.61368	0.032905	0.114309	3.08225	0.035306	0.122864	8.65299e-06	0.00163668
16	[AABAACABAACAABAC]	1.60071	0.009259	0.045805	2.61366	0.033159	0.11769	3.08235	0.035039	0.106588	3.05455e-06	0.00170743
16	[AABAACACACACACAC]	1.59964	0.009937	0.049263	2.61195	0.031172	0.164181	3.08709	0.040952	0.167072	3.41231e-05	0.00119729
16	[AABAACCBBAACCBCC]	1.60283	0.009742	0.032177	2.61695	0.039924	0.128279	3.07321	0.033618	0.173884	0.000159105	0.00292061
16	[AABABAABABAABABB]	1.60175	0.00921	0.04468	2.61539	0.030281	0.172611	3.07694	0.044403	0.245066	3.27363e-05	0.00137311
16	[AABABAABABABAABB]	1.60242	0.009548	0.0498	2.61646	0.031344	0.171819	3.07365	0.052017	0.262376	1.64435e-05	0.00136732
16	[AABABAABABABABAB]	1.59964	0.009134	0.044072	2.61198	0.028452	0.128969	3.08697	0.037056	0.153817	6.16079e-05	0.00110086
16	[AABABAABABBABABB]	1.60172	0.00926	0.043848	2.61533	0.030564	0.171517	3.0771	0.044409	0.246562	2.76001e-05	0.00139132
16	[AABABAABBABABABB]	1.60249	0.009885	0.049106	2.61655	0.032205	0.181137	3.07335	0.052883	0.261459	1.04586e-05	0.0014245
16	[AABABAABCCBCBCCB]	1.60094	0.00943	0.03525	2.61405	0.03338	0.120696	3.08125	0.039435	0.142651	2.49468e-05	0.00171122
16	[AABABAACACAABBCC]	1.60344	0.01007	0.047921	2.61809	0.034596	0.183258	3.06886	0.053858	0.238817	1.40413e-05	0.00155336
16	[AABABAACACACACAC]	1.59969	0.009192	0.045601	2.61206	0.028537	0.129916	3.08669	0.035956	0.142396	6.83121e-05	0.00103804
16	[AABABAACBBABABBC]	1.60099	0.009511	0.036059	2.61414	0.034353	0.11602	3.08094	0.037083	0.135084	2.86207e-05	0.00165354
16	[AABABABAABABABAB]	1.5996	0.008798	0.033902	2.61193	0.026965	0.10616	3.0871	0.035263	0.142422	8.47901e-05	0.000994003
16	[AABABABAACACACAC]	1.59963	0.008878	0.035564	2.612	0.026986	0.104569	3.08684	0.034261	0.132135	9.06383e-05	0.000929718
16	[AABABABABABABABB]	1.6009	0.009339	0.046866	2.61402	0.028762	0.183424	3.08052	0.045732	0.258666	5.15835e-05	0.000800073
16	[AABABABABABABBAB]	1.59962	0.00932	0.039257	2.61192	0.029765	0.145181	3.08721	0.040295	0.158837	4.23278e-05	0.00121254
16	[AABABABABABABBCC]	1.60222	0.009997	0.047413	2.61613	0.031973	0.191427	3.07423	0.053081	0.252539	1.14601e-05	0.000957964
16	[AABABABABABBAABB]	1.60313	0.00983	0.042791	2.61759	0.032483	0.16234	3.0703	0.059943	0.271708	1.10012e-05	0.00148725
16	[AABABABABABBABAB]	1.59965	0.008906	0.035966	2.61201	0.027408	0.113735	3.08684	0.036069	0.149272	7.85775e-05	0.001004
16	[AABABABABACAABAC]	1.59927	0.009029	0.039975	2.61138	0.029372	0.120663	3.08897	0.035102	0.138117	6.65197e-05	0.00127972
16	[AABABABABBAABABB]	1.60248	0.010053	0.051987	2.61652	0.033017	0.181853	3.07346	0.054298	0.262591	2.16555e-05	0.001464
16	[AABABABABBAABBAB]	1.60241	0.009795	0.057389	2.61643	0.032263	0.172431	3.07377	0.053528	0.266435	1.54979e-07	0.00145207
16	[AABABABABBABABAB]	1.59961	0.008766	0.031477	2.61196	0.026735	0.097038	3.08704	0.035251	0.13663	8.91005e-05	0.00102018
16	[AABABABABBCBCCAC]	1.60016	0.009525	0.038509	2.6128	0.031193	0.117454	3.08475	0.036243	0.143074	2.80056e-05	0.00142604
16	[AABABABABCACACAC]	1.59882	0.008592	0.034065	2.6107	0.026494	0.106252	3.09075	0.031747	0.125189	0.000114591	0.000868612
16	[AABABABACBACACAC]	1.59857	0.008239	0.033367	2.61027	0.02797	0.114911	3.09213	0.031618	0.129364	9.81916e-05	0.000994148
16	[AABABABACCBCBCBC]	1.59956	0.008341	0.032676	2.61189	0.0277	0.100643	3.08729	0.033572	0.129084	9.16539e-05	0.00103422
16	[AABABABBAABABBAB]	1.60171	0.009446	0.044894	2.6153	0.031171	0.172649	3.07714	0.04537	0.257045	1.54033e-05	0.00136382
16	[AABABABBAABBAABB]	1.60275	0.013736	0.04572	2.61669	0.045615	0.142035	3.07374	0.061487	0.240689	0.000297574	0.00309253
16	[AABABABBAABBABAB]	1.60247	0.009431	0.047266	2.61656	0.030791	0.170838	3.07335	0.051887	0.253575	2.64885e-05	0.00133454
16	[AABABABBAACACACC]	1.60243	0.009868	0.041826	2.61643	0.033207	0.192759	3.07366	0.052786	0.258143	2.72157e-05	0.00141736
16	[AABABABBAACCACAC]	1.60251	0.009627	0.043596	2.61661	0.031527	0.183898	3.07308	0.051353	0.244364	1.94807e-05	0.00122779
16	[AABABABBABAABBAB]	1.60175	0.009387	0.045019	2.61538	0.030862	0.168585	3.07697	0.045411	0.254023	2.27363e-05	0.00140911
16	[AABABABBCBCBCCAC]	1.60031	0.009073	0.037969	2.61307	0.028995	0.116586	3.08375	0.034833	0.12454	6.53454e-05	0.00111293
16	[AABABABBCCAABBCC]	1.60241	0.013815	0.046599	2.61606	0.04875	0.161445	3.07567	0.057884	0.228363	0.000365269	0.00334039
16	[AABABABCBBABABAC]	1.59926	0.008404	0.032517	2.61138	0.027934	0.09345	3.08892	0.033305	0.127322	7.94365e-05	0.0011729
16	[AABABABCBCBCACAC]	1.59912	0.008135	0.035935	2.61117	0.0268	0.116757	3.08923	0.030652	0.12598	0.000100354	0.000783218
16	[AABABACAABABACAC]	1.5991	0.008573	0.034481	2.61111	0.028542	0.092236	3.08978	0.033934	0.120735	7.39301e-05	0.00123236
16	[AABABACACAACCABB]	1.60218	0.010314	0.055597	2.61603	0.034528	0.177008	3.07518	0.057498	0.266841	3.11609e-05	0.00174161
16	[AABABACACCBCBCAC]	1.59909	0.008567	0.032146	2.6111	0.028489	0.09356	3.08979	0.033625	0.118435	7.77029e-05	0.001216
16	[AABABACCAACACABB]	1.60249	0.009236	0.040509	2.61657	0.031569	0.170602	3.07334	0.051979	0.254813	9.79899e-06	0.00139971
16	[AABABBAABABBAABB]	1.60262	0.01183	0.043289	2.61652	0.041805	0.134024	3.07407	0.052412	0.211332	0.0002408	0.00274332
16	[AABABBAABBAABBAB]	1.60277	0.011732	0.04308	2.61685	0.039872	0.127356	3.07304	0.052275	0.199653	0.000163892	0.00247461
16	[AABABBAABBABAABB]	1.60261	0.011859	0.043445	2.61652	0.04175	0.126118	3.07405	0.052337	0.20041	0.000235028	0.00269696
16	[AABABBABAACACCAC]	1.60115	0.008577	0.028641	2.61445	0.028604	0.086843	3.07975	0.033611	0.105299	7.27558e-05	0.00125918
16	[AABABBABCBBCBCCB]	1.60088	0.008764	0.033767	2.61398	0.030945	0.113717	3.08136	0.037185	0.112457	4.96745e-05	0.00152164
16	[AABABBABCCBCBBCB]	1.60099	0.007996	0.02734	2.61418	0.02967	0.097345	3.08075	0.03426	0.108837	7.07647e-05	0.00144807
16	[AABABBCAABCCABBC]	1.60166	0.007694	0.027503	2.61526	0.035197	0.103611	3.07779	0.030119	0.130676	4.88127e-05	0.00180432
16	[AABABBCBCCAABBCC]	1.60254	0.01185	0.044033	2.61644	0.042608	0.147133	3.07426	0.048582	0.186847	0.00020827	0.00257025
16	[AABABBCCAABBCBCC]	1.6025	0.012198	0.045896	2.61633	0.04419	0.158807	3.07469	0.047366	0.187826	0.00024886	0.00279575
16	[AABABCABABBCBCAC]	1.59878	0.008271	0.030811	2.6106	0.029737	0.099774	3.09147	0.033687	0.113154	8.10006e-05	0.00138111
16	[AABABCBBCCBCBABB]	1.60219	0.009544	0.042528	2.61605	0.032528	0.172269	3.07492	0.052319	0.245407	8.41846e-06	0.00149439
16	[AABABCBCBCBCBCAC]	1.59925	0.007981	0.033572	2.61138	0.026434	0.108373	3.08851	0.030259	0.126283	0.000104353	0.000713075
16	[AABABCBCCBBCBABB]	1.6021	0.009629	0.04382	2.6159	0.033254	0.17369	3.07545	0.052705	0.24627	1.48269e-05	0.00158104
16	[AABACAABACAABBCC]	1.60283	0.010037	0.048313	2.61708	0.0354	0.177439	3.07206	0.054051	0.216173	2.44762e-05	0.00176971
16	[AABACAABACBACBAC]	1.59798	0.007571	0.033689	2.60927	0.032281	0.098548	3.09587	0.0326	0.094466	5.99232e-05	0.00185315
16	[AABACAABACCBABBC]	1.60074	0.008335	0.035068	2.61376	0.03296	0.114497	3.0821	0.034277	0.11094	5.21907e-05	0.00159922
16	[AABACAABBCBABBCC]	1.60215	0.0111	0.054445	2.61587	0.03945	0.193086	3.07585	0.05397	0.217309	0.000132782	0.00224325
16	[AABACAABCBBACCBC]	1.60074	0.008335	0.035524	2.61376	0.032957	0.114131	3.08209	0.034286	0.110159	5.18195e-05	0.00159032
16	[AABACBABBCBACBAC]	1.59819	0.00729	0.025634	2.60963	0.03176	0.085129	3.09473	0.032777	0.101969	7.91338e-05	0.00173586
16	[AABACBACBABBCBAC]	1.59817	0.007395	0.028122	2.6096	0.031703	0.089715	3.09476	0.033067	0.114127	7.77097e-05	0.00166701
16	[AABACCBABBCACCBC]	1.60087	0.007648	0.02886	2.61401	0.031188	0.09537	3.08134	0.031844	0.104187	7.95609e-05	0.00149197
16	[AABBAABBAABBAACC]	1.6027	0.002779	0.009055	2.6169	0.028734	0.06915	3.07359	0.021089	0.05973	3.26717e-06	0.00266164
16	[AABBAABBAABBACCB]	1.60272	0.008205	0.029177	2.61678	0.03777	0.117409	3.07358	0.033367	0.142897	0.00014368	0.00274561
16	[AABBAABBAACCAACC]	1.6027	0.002778	0.00891	2.6169	0.028741	0.069111	3.0736	0.021114	0.059728	3.00958e-06	0.00267843
16	[AABBAABBCCAABBCC]	1.60272	0.002996	0.009265	2.61694	0.029547	0.070861	3.07348	0.017943	0.059059	8.17608e-06	0.00266807
16	[AABBAABCAACCAACB]	1.60204	0.010601	0.038854	2.61559	0.041098	0.120886	3.07706	0.046731	0.158521	0.000224099	0.00289846
16	[AABBAABCCBAABCCB]	1.60229	0.007469	0.036884	2.6162	0.035989	0.119802	3.07518	0.033515	0.143528	3.11844e-05	0.00225136
16	[AABBAABCCBBCAACC]	1.60264	0.008158	0.029397	2.61662	0.038833	0.119825	3.07418	0.033037	0.149538	0.000185778	0.00298743
16	[AABBAACCBBAABBCC]	1.60272	0.003004	0.009341	2.61693	0.029579	0.070718	3.07347	0.017862	0.052772	8.32006e-06	0.00263361
16	[AABBACBACBACBACB]	1.60025	0.006865	0.041058	2.61284	0.03568	0.192939	3.08432	0.041356	0.233983	7.63284e-05	0.00142661
16	[AABBACBACBACBACC]	1.60036	0.008654	0.041334	2.61304	0.036088	0.197947	3.08435	0.05175	0.227524	4.23519e-05	0.00197536
16	[AABBACCAABCCABBC]	1.60219	0.008044	0.034822	2.61599	0.03789	0.143878	3.07563	0.031734	0.140796	7.982e-05	0.00223364
16	[AABBACCAACBBACCB]	1.60221	0.007767	0.031391	2.61601	0.037337	0.123451	3.07566	0.033838	0.153489	8.69944e-05	0.00233025
16	[AABBACCABBAABCCB]	1.60221	0.00758	0.030512	2.61601	0.037076	0.123989	3.07572	0.033905	0.15107	8.26232e-05	0.00239514
16	[AABBACCBAACBBACC]	1.60224	0.007674	0.035995	2.6161	0.037033	0.12952	3.07541	0.032477	0.138508	4.98582e-05	0.00222904
16	[AABBACCBAACCABBC]	1.60221	0.008016	0.034496	2.61603	0.03786	0.143434	3.07563	0.031769	0.139687	8.13959e-05	0.0023335
16	[AABBCAABBCAABBCC]	1.6027	0.008526	0.03094	2.61676	0.039391	0.130755	3.07367	0.029166	0.126824	0.000146134	0.00277389
16	[AABBCAABBCABCABC]	1.60023	0.010784	0.056298	2.6128	0.039125	0.207	3.08553	0.052066	0.226114	7.82373e-05	0.00251718
16	[AABBCAABBCCAABCC]	1.60271	0.008517	0.029691	2.61677	0.03935	0.12477	3.07364	0.029173	0.121811	0.000144907	0.00277325
16	[AABBCAABCAABCABC]	1.60047	0.008883	0.047033	2.61328	0.036212	0.17084	3.08394	0.043524	0.217027	1.29654e-05	0.00212415
16	[AABBCAABCABBCABC]	1.60057	0.0086	0.047623	2.61345	0.03584	0.170646	3.08337	0.042777	0.210182	1.84571e-05	0.00204732
16	[AABBCAABCABCAABC]	1.60052	0.008815	0.047362	2.61338	0.035895	0.169191	3.08365	0.043533	0.213603	2.02681e-05	0.00208457
16	[AABBCAABCABCABBC]	1.60038	0.009526	0.047175	2.61313	0.036399	0.166179	3.08447	0.045736	0.214517	1.2701e-05	0.00218132
16	[AABBCAABCABCABCC]	1.60071	0.009951	0.051409	2.61366	0.036786	0.171374	3.08288	0.052413	0.221317	7.83183e-06	0.00225011
16	[AABBCAABCABCCABC]	1.60022	0.009242	0.050437	2.61284	0.037422	0.187014	3.08523	0.041354	0.179434	2.54646e-05	0.00219282
16	[AABBCAABCCAABBCC]	1.6027	0.008363	0.02963	2.61678	0.038979	0.127122	3.07358	0.029346	0.121802	0.000128134	0.00268289
16	[AABBCAABCCABCABC]	1.59995	0.010253	0.051166	2.61237	0.038817	0.185836	3.08682	0.043986	0.189418	5.28035e-05	0.00244807
16	[AABBCABBCAABCABC]	1.60007	0.009994	0.050743	2.61257	0.038484	0.169623	3.08614	0.041075	0.154359	4.48877e-05	0.00235611
16	[AABBCABBCABBCABC]	1.60031	0.008879	0.05041	2.61299	0.037188	0.191021	3.08473	0.039669	0.181629	1.77985e-05	0.0021174
16	[AABBCABBCABCAABC]	1.60031	0.008799	0.048909	2.61299	0.037056	0.188928	3.08472	0.039764	0.180032	1.64273e-05	0.00211829
16	[AABBCABBCABCABCC]	1.60086	0.009255	0.046609	2.6139	0.036401	0.172069	3.08204	0.050287	0.219518	1.37835e-06	0.00211268
16	[AABBCABBCABCCABC]	1.60037	0.008657	0.049884	2.61309	0.03692	0.191645	3.08445	0.039194	0.170279	1.37839e-05	0.00214175
16	[AABBCABBCCAABBCC]	1.6025	0.010153	0.041572	2.61635	0.042482	0.15173	3.07507	0.03585	0.139124	0.000224489	0.00318564
16	[AABBCABBCCABCABC]	1.60081	0.00956	0.043106	2.61378	0.037549	0.182485	3.08237	0.05093	0.218766	3.40522e-05	0.00218236
16	[AABBCABCAABCABCC]	1.60099	0.008854	0.046189	2.61413	0.036139	0.172378	3.08129	0.049175	0.20412	1.4767e-06	0.002036
16	[AABBCABCAABCCABC]	1.60022	0.009472	0.05061	2.61283	0.037946	0.191037	3.08526	0.040913	0.182018	3.77222e-05	0.00223261
16	[AABBCABCABBCABCC]	1.60096	0.008946	0.046381	2.61407	0.036228	0.17324	3.08152	0.049434	0.213648	1.03065e-06	0.00210732
16	[AABBCABCABBCCABC]	1.60016	0.010759	0.051031	2.61265	0.040263	0.196856	3.08588	0.047559	0.189282	0.000117479	0.00253247
16	[AABBCABCABCABBCC]	1.60117	0.01004	0.047405	2.61439	0.036947	0.181889	3.08056	0.057602	0.220953	2.11913e-05	0.00216614
16	[AABBCABCCABCCABC]	1.60037	0.008701	0.049715	2.61309	0.037007	0.192254	3.08443	0.039125	0.170517	1.58975e-05	0.00210707
16	[AABCAABCAABCABBC]	1.6004	0.007196	0.030889	2.61322	0.034631	0.114006	3.08404	0.031733	0.098933	6.33523e-05	0.00187754
16	[AABCAABCABBCABBC]	1.60039	0.00719	0.030971	2.6132	0.034614	0.113844	3.08404	0.031752	0.09917	6.26402e-05	0.00182761
16	[AABCAABCABCCABBC]	1.60026	0.007976	0.031764	2.61296	0.035596	0.115246	3.0849	0.034005	0.117465	4.21564e-05	0.00202718
16	[AABCAABCCABCABBC]	1.60026	0.008026	0.030921	2.61297	0.035599	0.114133	3.08486	0.033954	0.111551	4.30124e-05	0.00201065
16	[AABCAACBACCABCCB]	1.60038	0.006852	0.030355	2.61319	0.033697	0.112193	3.08429	0.032624	0.095348	6.48146e-05	0.002016
16	[AABCABBACBAABCCB]	1.60028	0.007523	0.03143	2.61301	0.034303	0.111774	3.08485	0.034675	0.097057	4.88077e-05	0.0021024
16	[AABCABBACBACBACB]	1.59767	0.00623	0.025852	2.60877	0.033613	0.104092	3.09772	0.031273	0.092615	6.84785e-05	0.00218747
16	[AABCABBCAABCCABC]	1.60031	0.007791	0.031826	2.61305	0.035356	0.114715	3.08462	0.033405	0.104885	4.57166e-05	0.00199482
16	[AABCABCAABCCABBC]	1.60008	0.008779	0.031519	2.61266	0.036605	0.114598	3.08589	0.036324	0.122277	2.36804e-05	0.0021775
16	[AABCABCABBACBACB]	1.59779	0.005677	0.019256	2.60898	0.03337	0.092557	3.09707	0.029787	0.083889	7.37655e-05	0.0021284
16	[AABCABCABCABCABC]	1.59709	0.005099	0.026761	2.60783	0.032846	0.099757	3.10038	0.024349	0.120838	7.58086e-05	0.00200272
16	[AABCBAACBBACABBC]	1.60069	0.008364	0.033848	2.61366	0.034845	0.115654	3.08256	0.034673	0.135771	3.97744e-05	0.00179111
16	[AABCBCBCACACABBC]	1.59895	0.009667	0.047626	2.61083	0.032229	0.171053	3.09081	0.04053	0.164292	3.2219e-05	0.00156658
16	[AABCBCBCBCBCBCBC]	1.5994	0.007968	0.036698	2.61163	0.02663	0.117184	3.08773	0.030418	0.145703	0.000103663	0.000663111
16	[ABABABABABABABAC]	1.59944	0.006691	0.021662	2.61173	0.02248	0.076807	3.08707	0.018251	0.055462	0.00014614	0.000189932
16	[ABABABABABABACAC]	1.59943	0.00669	0.021583	2.61172	0.022494	0.073443	3.08712	0.018164	0.05685	0.000146541	0.000204682
16	[ABABABABABABACBC]	1.59915	0.006255	0.022051	2.61126	0.023943	0.074934	3.08866	0.017679	0.057845	0.000139346	0.000381468
16	[ABABABABABABCABC]	1.59834	0.006929	0.031434	2.60982	0.029213	0.142858	3.09307	0.026128	0.086757	3.20721e-05	0.000793005
16	[ABABABABABABCBAC]	1.59792	0.008025	0.035267	2.60919	0.027747	0.144526	3.09518	0.029749	0.119364	7.42797e-05	0.000863684
16	[ABABABABABACABAC]	1.59858	0.007189	0.03348	2.61026	0.026829	0.132547	3.09169	0.024445	0.112021	7.52748e-05	0.000609969
16	[ABABABABABACACAC]	1.59856	0.008185	0.033548	2.61025	0.02633	0.151305	3.09166	0.025769	0.109722	9.54795e-05	0.000470219
16	[ABABABABABACBABC]	1.59809	0.006901	0.034774	2.60943	0.028888	0.131684	3.09436	0.025311	0.096119	4.63845e-05	0.00087647
16	[ABABABABABACBCBC]	1.59774	0.007805	0.037113	2.60889	0.028287	0.141686	3.09618	0.027329	0.121832	7.22053e-05	0.000998756
16	[ABABABABABCABABC]	1.59841	0.006783	0.030726	2.60996	0.02944	0.138991	3.09265	0.0266	0.108646	4.30261e-05	0.000755648
16	[ABABABABABCABCAC]	1.5988	0.005731	0.021928	2.61068	0.025473	0.074652	3.09055	0.016698	0.063439	0.000127167	0.000571754
16	[ABABABABABCABCBC]	1.59882	0.005766	0.022301	2.61071	0.025423	0.075657	3.09047	0.016711	0.063525	0.00012822	0.000589719
16	[ABABABABABCACBAC]	1.59881	0.005714	0.021817	2.61069	0.025278	0.076067	3.09056	0.017002	0.059102	0.000126652	0.000601326
16	[ABABABABABCBABAC]	1.59763	0.008101	0.03406	2.60869	0.028311	0.142854	3.09671	0.028929	0.113644	5.40015e-05	0.000987649
16	[ABABABABACABABAC]	1.59765	0.008079	0.032395	2.60872	0.028266	0.137366	3.09662	0.029141	0.113706	5.4312e-05	0.000972827
16	[ABABABABACABACAC]	1.59906	0.006173	0.021556	2.6111	0.02382	0.076377	3.08909	0.017907	0.058779	0.000130082	0.000346647
16	[ABABABABACABACBC]	1.59878	0.0057	0.021815	2.61063	0.025175	0.078088	3.09076	0.017244	0.059069	0.000122402	0.000636862
16	[ABABABABACABCABC]	1.59853	0.005123	0.021812	2.61022	0.026748	0.074549	3.09215	0.01557	0.06118	0.000119972	0.000810541
16	[ABABABABACABCBAC]	1.59677	0.007184	0.035946	2.60729	0.029486	0.136653	3.10136	0.026916	0.115616	4.48791e-05	0.00143647
16	[ABABABABACACACAC]	1.59882	0.007894	0.032982	2.61069	0.025987	0.143392	3.09028	0.024606	0.096458	9.79624e-05	0.000404504
16	[ABABABABACACBCAC]	1.59906	0.006207	0.02193	2.6111	0.023888	0.076769	3.08918	0.017854	0.060576	0.000128567	0.000455218
16	[ABABABABACBABABC]	1.59882	0.005751	0.021868	2.61071	0.025385	0.074261	3.09054	0.016586	0.059629	0.000127106	0.00064004
16	[ABABABABACBACABC]	1.59852	0.005164	0.021799	2.61021	0.026698	0.074913	3.0922	0.015564	0.061312	0.000119745	0.000836183
16	[ABABABABACBCACBC]	1.59877	0.005702	0.021783	2.61063	0.025162	0.078671	3.09077	0.017251	0.059464	0.00012166	0.000636076
16	[ABABABABACBCBCBC]	1.59913	0.006272	0.021919	2.61122	0.023958	0.073067	3.08878	0.017544	0.059202	0.000138066	0.000386147
16	[ABABABABCABABABC]	1.59881	0.005757	0.021878	2.61069	0.025369	0.074155	3.09055	0.016658	0.060506	0.000127652	0.000592326
16	[ABABABABCABABCAC]	1.59878	0.005761	0.022315	2.61064	0.025339	0.075045	3.09072	0.016893	0.063662	0.000124629	0.000630219
16	[ABABABABCABABCBC]	1.59878	0.005763	0.022295	2.61063	0.025338	0.074958	3.09075	0.016866	0.063132	0.000123402	0.000629862
16	[ABABABABCABACABC]	1.59847	0.005135	0.02165	2.61013	0.026575	0.077728	3.09241	0.015836	0.061379	0.000117298	0.000810219
16	[ABABABABCABACBAC]	1.59848	0.005131	0.021499	2.61015	0.026598	0.077407	3.09236	0.015799	0.059671	0.000116639	0.000803255
16	[ABABABABCABCABAC]	1.59736	0.006489	0.036392	2.60822	0.029506	0.136751	3.09834	0.022456	0.128663	2.30339e-05	0.00128379
16	[ABABABABCABCACAC]	1.59882	0.005741	0.021962	2.61071	0.02543	0.075039	3.09046	0.016642	0.060784	0.000127478	0.000567933
16	[ABABABABCABCACBC]	1.59848	0.005129	0.021758	2.61014	0.026576	0.077696	3.09234	0.015841	0.061485	0.000117526	0.000768576
16	[ABABABABCABCBCAC]	1.59878	0.005738	0.021914	2.61064	0.025383	0.074723	3.09072	0.016826	0.063222	0.000123001	0.000635112
16	[ABABABABCABCBCBC]	1.59662	0.007751	0.032592	2.60707	0.028313	0.108311	3.10213	0.026141	0.110822	7.3456e-05	0.00147076
16	[ABABABABCACABCAC]	1.59878	0.005764	0.022376	2.61064	0.025348	0.074787	3.09074	0.016885	0.063513	0.000125258	0.000640326
16	[ABABABABCACABCBC]	1.59878	0.005787	0.022204	2.61064	0.025303	0.073351	3.09073	0.01695	0.063538	0.000124516	0.00062254
16	[ABABABABCACBACBC]	1.5985	0.005141	0.021654	2.61018	0.026538	0.07637	3.09231	0.015892	0.060856	0.000118063	0.000857112
16	[ABABABABCBABABAC]	1.59906	0.006185	0.021531	2.61111	0.023816	0.076519	3.08914	0.017927	0.057581	0.000130938	0.000421111
16	[ABABABABCBABCBAC]	1.59874	0.005649	0.021285	2.61057	0.025101	0.077584	3.09096	0.017413	0.057985	0.000119039	0.000660719
16	[ABABABABCBCABCAC]	1.59691	0.007138	0.035504	2.60753	0.02904	0.123028	3.10061	0.025879	0.114007	5.35902e-05	0.00139026
16	[ABABABABCBCBACAC]	1.59693	0.007706	0.036303	2.60755	0.028632	0.127092	3.10049	0.027808	0.125953	5.10446e-05	0.00131997
16	[ABABABACABABACAC]	1.59905	0.006184	0.021398	2.61109	0.023833	0.076443	3.08917	0.017792	0.058314	0.000128968	0.000419968
16	[ABABABACABACABAC]	1.59871	0.005605	0.02131	2.61051	0.025042	0.076966	3.09117	0.017573	0.057909	0.00011416	0.000717147
16	[ABABABACABACACAC]	1.59666	0.007859	0.033552	2.6071	0.029001	0.133134	3.10199	0.02942	0.13795	4.15617e-05	0.00150869
16	[ABABABACABACBABC]	1.59845	0.005081	0.021491	2.6101	0.026461	0.076632	3.09255	0.016053	0.060798	0.000114503	0.000851469
16	[ABABABACABCACBAC]	1.59845	0.005087	0.021344	2.61009	0.026472	0.077129	3.09253	0.016014	0.059028	0.000115132	0.000821576
16	[ABABABACABCBACBC]	1.59846	0.005113	0.021269	2.61011	0.026446	0.077647	3.09253	0.016106	0.059242	0.00011473	0.000856826
16	[ABABABACACABACAC]	1.59719	0.008154	0.034676	2.60795	0.029726	0.14299	3.09906	0.02782	0.103645	2.56715e-05	0.00118379
16	[ABABABACACABCABC]	1.59746	0.006563	0.036617	2.60838	0.029595	0.135599	3.09779	0.022496	0.135511	1.74119e-05	0.00121329
16	[ABABABACACBCBCAC]	1.59905	0.006211	0.021789	2.61108	0.023907	0.072854	3.08923	0.017772	0.060703	0.000127483	0.000454397
16	[ABABABACACBCBCBC]	1.59651	0.008233	0.03308	2.60687	0.028288	0.109695	3.10271	0.028742	0.134056	5.81386e-05	0.00148597
16	[ABABABACBABABABC]	1.59827	0.006861	0.029616	2.60973	0.029924	0.139479	3.09334	0.026213	0.101731	4.00574e-05	0.000767648
16	[ABABABACBABCACBC]	1.59844	0.005129	0.021476	2.61008	0.026429	0.078757	3.09256	0.016102	0.060473	0.000115162	0.000819434
16	[ABABABACBABCBABC]	1.59844	0.005097	0.021676	2.61008	0.026464	0.077683	3.09261	0.016044	0.061025	0.000113791	0.000862541
16	[ABABABACBACACABC]	1.59849	0.005171	0.021664	2.61016	0.02668	0.074443	3.09233	0.015418	0.061082	0.000119495	0.000797719
16	[ABABABACBACBACBC]	1.59743	0.005852	0.03914	2.6083	0.031171	0.15097	3.09799	0.02225	0.113319	1.38682e-05	0.00128797
16	[ABABABACBACBCABC]	1.59817	0.004479	0.02153	2.60964	0.027874	0.074869	3.09405	0.014031	0.062606	0.000111308	0.000992255
16	[ABABABACBCABACBC]	1.59846	0.005143	0.02149	2.6101	0.026396	0.074626	3.09252	0.01618	0.060696	0.000115359	0.000844934
16	[ABABABCABABABCAC]	1.59878	0.005756	0.021706	2.61063	0.025305	0.074831	3.09077	0.01688	0.063698	0.000124402	0.000652862
16	[ABABABCABABCACAC]	1.59878	0.005753	0.022191	2.61063	0.025309	0.07487	3.09075	0.016891	0.063507	0.000124402	0.000632862
16	[ABABABCABABCBCAC]	1.59873	0.005736	0.021603	2.61056	0.025296	0.074272	3.09097	0.017001	0.063802	0.000119812	0.000649362
16	[ABABABCABABCBCBC]	1.59878	0.00575	0.022264	2.61063	0.025304	0.074795	3.09076	0.016878	0.062713	0.000124145	0.000646647
16	[ABABABCABACBACBC]	1.59815	0.004466	0.021481	2.60961	0.027716	0.07527	3.09419	0.014341	0.064184	0.000108884	0.0010364
16	[ABABABCABACBCABC]	1.59612	0.006532	0.032262	2.60625	0.030039	0.119162	3.1049	0.024001	0.120633	6.28536e-05	0.00179233
16	[ABABABCABCABACBC]	1.59815	0.004463	0.021259	2.6096	0.027736	0.076244	3.09419	0.014432	0.06312	0.000109513	0.00102951
16	[ABABABCABCABCABC]	1.60137	0.005197	0.025107	2.61466	0.033129	0.133399	3.07701	0.024499	0.112655	6.80639e-05	0.000418963
16	[ABABABCABCABCBAC]	1.59815	0.004439	0.021157	2.60961	0.027793	0.07722	3.0942	0.014375	0.061687	0.000107255	0.00104629
16	[ABABABCABCBACABC]	1.59814	0.004471	0.021352	2.60959	0.027718	0.07527	3.09425	0.014369	0.063348	0.000109172	0.00104047
16	[ABABABCABCBACBAC]	1.59814	0.004445	0.021284	2.60959	0.027766	0.076686	3.09423	0.014297	0.061794	0.000108172	0.00102047
16	[ABABABCABCBCACAC]	1.59878	0.005734	0.022247	2.61063	0.025364	0.074508	3.09073	0.016829	0.062112	0.000123773	0.000617755
16	[ABABABCABCBCBCAC]	1.59674	0.007427	0.034278	2.60723	0.02924	0.125448	3.10155	0.025963	0.118212	4.71445e-05	0.00144744
16	[ABABABCACABABCAC]	1.59873	0.005765	0.022232	2.61055	0.02526	0.073823	3.09096	0.017061	0.063303	0.000120956	0.000609897
16	[ABABABCACABABCBC]	1.59874	0.005758	0.022104	2.61056	0.025252	0.073501	3.09098	0.017079	0.063379	0.000119925	0.00066804
16	[ABABABCACABCBCAC]	1.59874	0.005753	0.022029	2.61057	0.025263	0.073315	3.09096	0.017102	0.063732	0.000119781	0.000677505
16	[ABABABCACABCBCBC]	1.59664	0.007523	0.034726	2.60708	0.029997	0.13409	3.10205	0.027855	0.127505	4.49937e-05	0.00149629
16	[ABABABCACACBACAC]	1.59685	0.007365	0.035972	2.6074	0.030102	0.144825	3.10092	0.025919	0.11537	2.54619e-05	0.00137322
16	[ABABABCACBABABAC]	1.59624	0.007462	0.033497	2.60642	0.029269	0.114252	3.10422	0.026519	0.103488	4.92846e-05	0.00167879
16	[ABABABCACBABCBAC]	1.59842	0.005092	0.021081	2.61005	0.026333	0.078186	3.09271	0.016378	0.060197	0.000112109	0.000872469
16	[ABABABCACBACABAC]	1.59842	0.005064	0.021394	2.61004	0.026365	0.077888	3.09273	0.016329	0.061547	0.000111367	0.000881684
16	[ABABABCACBCACBAC]	1.59842	0.00507	0.021224	2.61004	0.026372	0.077588	3.09274	0.016302	0.060165	0.000110253	0.000884005
16	[ABABABCACBCBCBAC]	1.59875	0.005701	0.021651	2.61059	0.025149	0.074355	3.09085	0.017141	0.059846	0.000121864	0.000614326
16	[ABABABCBABABACAC]	1.59906	0.006192	0.021299	2.6111	0.02384	0.076418	3.08919	0.017831	0.059022	0.000129938	0.000477111
16	[ABABABCBABACABAC]	1.59869	0.005631	0.021594	2.61048	0.025064	0.076887	3.09121	0.017479	0.060643	0.000114107	0.000662183
16	[ABABABCBABCACBAC]	1.5984	0.005059	0.021171	2.61	0.026373	0.078169	3.09273	0.016344	0.060404	0.000110458	0.000768255
16	[ABABABCBACABCBAC]	1.59842	0.005086	0.021081	2.61005	0.026335	0.077746	3.09266	0.016387	0.059999	0.000112109	0.000822469
16	[ABABABCBACBACBAC]	1.59816	0.004393	0.021121	2.60962	0.027836	0.076698	3.09417	0.014301	0.061568	0.000106854	0.00105254
16	[ABABABCBACBCACAC]	1.59628	0.007782	0.030071	2.60651	0.029181	0.105964	3.10398	0.029302	0.117223	5.736e-05	0.00166887
16	[ABABABCBCABABCAC]	1.59649	0.007227	0.036369	2.60683	0.029793	0.122465	3.10285	0.026534	0.122565	3.70554e-05	0.00157215
16	[ABABABCBCABCBCAC]	1.59873	0.005726	0.022206	2.61055	0.025294	0.073754	3.09092	0.017048	0.064123	0.000119956	0.000573897
16	[ABABABCBCBABACAC]	1.59905	0.0062	0.021654	2.61108	0.023874	0.073183	3.08922	0.017731	0.060574	0.000128741	0.000440611
16	[ABABACABABACABAC]	1.59869	0.005602	0.020632	2.61049	0.02504	0.07679	3.0912	0.01743	0.056475	0.000114221	0.000667862
16	[ABABACABABACBABC]	1.59844	0.005087	0.021411	2.61008	0.026468	0.076357	3.09262	0.015874	0.058987	0.00011342	0.000867648
16	[ABABACABABACBCBC]	1.59875	0.005694	0.021356	2.61059	0.025168	0.077216	3.09092	0.016949	0.058064	0.000121493	0.000683433
16	[ABABACABABCBABAC]	1.59869	0.005624	0.021218	2.61048	0.025091	0.076652	3.09124	0.017342	0.059296	0.000112365	0.000689397
16	[ABABACABACABACAC]	1.59869	0.005607	0.020635	2.61049	0.025037	0.076523	3.09121	0.01745	0.057505	0.000114592	0.000686755
16	[ABABACABACABACBC]	1.59838	0.005013	0.020713	2.60998	0.026271	0.077917	3.09289	0.016552	0.058453	0.000107632	0.000866648
16	[ABABACABACABCABC]	1.59596	0.006258	0.033055	2.60598	0.030286	0.112502	3.10576	0.022247	0.088215	4.79457e-05	0.00188904
16	[ABABACABACABCBAC]	1.59837	0.005016	0.020621	2.60996	0.026263	0.077731	3.09289	0.016514	0.057185	0.000108549	0.000805826
16	[ABABACABACACABAC]	1.5987	0.005598	0.020681	2.6105	0.025039	0.076593	3.09121	0.017432	0.056441	0.000113933	0.00073279
16	[ABABACABACACBCAC]	1.59869	0.005625	0.021333	2.61048	0.025089	0.076544	3.09125	0.017372	0.060155	0.000113365	0.000697397
16	[ABABACABACBABABC]	1.59843	0.005099	0.021206	2.61006	0.026447	0.076609	3.09267	0.015858	0.059392	0.000112708	0.000867719
16	[ABABACABACBACABC]	1.59811	0.004391	0.02111	2.60953	0.027667	0.077344	3.0944	0.014489	0.058579	0.000105551	0.00102911
16	[ABABACABACBACBAC]	1.59812	0.004358	0.020819	2.60954	0.027723	0.076598	3.09436	0.014489	0.058869	0.000104892	0.00102815
16	[ABABACABACBCABAC]	1.59839	0.005023	0.020594	2.60998	0.026265	0.078023	3.09286	0.016533	0.057488	0.000107375	0.000846434
16	[ABABACABACBCACBC]	1.59839	0.005029	0.020783	2.60998	0.026263	0.078379	3.09291	0.016522	0.058419	0.000108004	0.000884541
16	[ABABACABCABACABC]	1.5981	0.004405	0.02115	2.60952	0.027655	0.077	3.09442	0.014476	0.058129	0.000104953	0.00101686
16	[ABABACABCABACBAC]	1.59812	0.004378	0.020873	2.60954	0.027666	0.076818	3.09437	0.014453	0.058428	0.000104521	0.00103726
16	[ABABACABCABCACBC]	1.59813	0.004389	0.02111	2.60956	0.027667	0.077304	3.09435	0.01449	0.058395	0.00010549	0.0010594
16	[ABABACABCABCBABC]	1.59811	0.004394	0.021099	2.60954	0.027679	0.077031	3.09442	0.01449	0.058209	0.000105665	0.00106479
16	[ABABACABCACACBAC]	1.59843	0.005087	0.021275	2.61006	0.026462	0.077377	3.09264	0.015866	0.058717	0.000112708	0.000838719
16	[ABABACABCACBACAC]	1.59845	0.00509	0.0211	2.61008	0.026488	0.077254	3.09261	0.01589	0.058526	0.000112276	0.000883112
16	[ABABACABCACBACBC]	1.59812	0.004396	0.020706	2.60954	0.027624	0.075936	3.09437	0.014536	0.060328	0.000106521	0.00103226
16	[ABABACABCACBCABC]	1.59812	0.004392	0.021176	2.60954	0.02767	0.077232	3.09444	0.014513	0.057988	0.000105778	0.00109447
16	[ABABACABCBABCABC]	1.59812	0.004378	0.020734	2.60954	0.027665	0.077806	3.09439	0.014536	0.060482	0.000105521	0.00105726
16	[ABABACABCBABCBAC]	1.59839	0.00502	0.020609	2.60999	0.026271	0.078118	3.09291	0.016527	0.057214	0.000107231	0.000911898
16	[ABABACABCBACBABC]	1.59812	0.004407	0.020757	2.60954	0.027618	0.075489	3.09436	0.014544	0.061859	0.000106521	0.00103026
16	[ABABACABCBACBCBC]	1.59616	0.007078	0.036091	2.60629	0.030192	0.119695	3.1047	0.0264	0.127831	4.95882e-05	0.00176837
16	[ABABACABCBCBACAC]	1.59875	0.005693	0.021338	2.61059	0.025167	0.074587	3.0909	0.016957	0.057864	0.000120864	0.000673326
16	[ABABACABCBCBACBC]	1.59843	0.005119	0.021323	2.61007	0.026419	0.077409	3.09262	0.015927	0.058561	0.00011445	0.000830505
16	[ABABACACABABACBC]	1.59652	0.007227	0.03752	2.60687	0.029751	0.129183	3.10273	0.026221	0.129568	3.62219e-05	0.00156679
16	[ABABACACABABCABC]	1.59847	0.005131	0.021113	2.61012	0.026654	0.074643	3.09245	0.015596	0.063951	0.000114071	0.000822862
16	[ABABACACABCABABC]	1.59846	0.005165	0.021903	2.6101	0.026596	0.074476	3.09252	0.015606	0.064147	0.000114359	0.000841934
16	[ABABACACABCABCBC]	1.59846	0.005164	0.022028	2.61011	0.026597	0.075248	3.09244	0.01565	0.064343	0.000114215	0.000791398
16	[ABABACACABCBACBC]	1.59846	0.005112	0.021315	2.6101	0.026433	0.075772	3.09254	0.015952	0.05899	0.000113988	0.000860041
16	[ABABACACBABABCAC]	1.59874	0.005737	0.021934	2.61057	0.025232	0.073912	3.09095	0.016949	0.06174	0.000120152	0.000673397
16	[ABABACACBABABCBC]	1.59874	0.005738	0.021827	2.61056	0.025233	0.073728	3.09097	0.016947	0.060803	0.000120554	0.000655147
16	[ABABACACBACACABC]	1.59842	0.005153	0.021901	2.61004	0.026587	0.074167	3.0926	0.015625	0.062587	0.000114253	0.000738005
16	[ABABACACBCACBCAC]	1.59868	0.005626	0.021164	2.61047	0.025089	0.07695	3.09124	0.017418	0.060613	0.000112138	0.00066104
16	[ABABACACBCBABABC]	1.59629	0.007526	0.034761	2.60649	0.029395	0.114399	3.10397	0.024729	0.087816	3.94736e-05	0.00167554
16	[ABABACBABABCACBC]	1.59844	0.005118	0.021178	2.61007	0.026431	0.078564	3.09266	0.015932	0.058573	0.000113193	0.000875291
16	[ABABACBABCABACBC]	1.59812	0.004429	0.021035	2.60955	0.027574	0.075031	3.09439	0.014579	0.060286	0.000107634	0.00106993
16	[ABABACBABCABCABC]	1.59783	0.003639	0.021031	2.60907	0.028957	0.07461	3.09598	0.011922	0.061508	0.000102356	0.0012489
16	[ABABACBABCACBABC]	1.59812	0.004431	0.021004	2.60954	0.02758	0.074797	3.0944	0.014604	0.059773	0.000107149	0.00105736
16	[ABABACBABCBACABC]	1.5981	0.004421	0.021183	2.60951	0.027603	0.078084	3.09442	0.014526	0.059713	0.000105839	0.000997184
16	[ABABACBACABACABC]	1.5981	0.004404	0.021128	2.60952	0.027647	0.077527	3.09445	0.014469	0.059729	0.000104581	0.00104097
16	[ABABACBACABCACBC]	1.59811	0.004411	0.021121	2.60953	0.027608	0.077463	3.0944	0.014531	0.060042	0.000105922	0.00103601
16	[ABABACBACACABCBC]	1.59654	0.006923	0.034305	2.60692	0.030218	0.130085	3.10263	0.025471	0.118164	5.07596e-05	0.00157633
16	[ABABACBACBABCABC]	1.59783	0.003645	0.020863	2.60906	0.028956	0.0743	3.09599	0.011884	0.061473	0.000101758	0.00122565
16	[ABABACBACBACBCBC]	1.59755	0.006483	0.035756	2.60848	0.030366	0.117969	3.09735	0.029009	0.143774	2.8066e-05	0.00122933
16	[ABABACBACBCBCABC]	1.59815	0.00449	0.020981	2.6096	0.027859	0.07431	3.09419	0.013843	0.059861	0.00010977	0.00101472
16	[ABABACBCABACBCBC]	1.59602	0.006931	0.030897	2.60607	0.029752	0.110075	3.10544	0.024826	0.110453	4.93619e-05	0.00183315
16	[ABABACBCABCBACBC]	1.59812	0.004419	0.020947	2.60955	0.027581	0.07561	3.09437	0.01459	0.059859	0.000106748	0.00107061
16	[ABABACBCACBCACBC]	1.59838	0.005033	0.021143	2.60998	0.026263	0.078447	3.09294	0.016512	0.058367	0.00010689	0.000897862
16	[ABABCABABCABACBC]	1.5981	0.0045	0.021241	2.60951	0.027616	0.074406	3.09447	0.01469	0.063923	0.000105354	0.00103161
16	[ABABCABABCABCABC]	1.59781	0.003745	0.021185	2.60903	0.028981	0.073562	3.09609	0.012149	0.06577	0.000100705	0.00122668
16	[ABABCABABCABCBAC]	1.5981	0.004475	0.021367	2.6095	0.027667	0.077164	3.09448	0.014613	0.06329	0.000103983	0.00103072
16	[ABABCABABCACABAC]	1.5984	0.005128	0.021624	2.61	0.02644	0.077534	3.09288	0.016249	0.062203	0.000108344	0.000905576
16	[ABABCABABCACBCAC]	1.59839	0.005136	0.021675	2.60998	0.026445	0.077608	3.09286	0.016228	0.062257	0.000107746	0.000849326
16	[ABABCABABCBABCAC]	1.59839	0.005137	0.021625	2.60999	0.026445	0.077706	3.09288	0.016202	0.062024	0.000107488	0.000876112
16	[ABABCABABCBACBAC]	1.59603	0.00639	0.031091	2.60609	0.030362	0.120544	3.10535	0.022934	0.12118	4.693e-05	0.00181554
16	[ABABCABACABABCAC]	1.59839	0.005131	0.021607	2.60999	0.026421	0.078108	3.09281	0.016239	0.062962	0.000109488	0.000809112
16	[ABABCABACABABCBC]	1.59839	0.005125	0.021313	2.60999	0.026431	0.077414	3.09287	0.016257	0.062197	0.000109117	0.000866219
16	[ABABCABACABACABC]	1.59808	0.004373	0.021312	2.60947	0.027585	0.077181	3.09462	0.014871	0.063272	0.000101301	0.00108765
16	[ABABCABACABACBAC]	1.59808	0.004361	0.020751	2.60947	0.027564	0.077312	3.09461	0.014825	0.062617	0.00010093	0.00107476
16	[ABABCABACABCABAC]	1.59808	0.004372	0.021007	2.60947	0.027591	0.077173	3.0946	0.014832	0.061568	0.000101301	0.00106365
16	[ABABCABACABCACBC]	1.59562	0.006309	0.034331	2.6054	0.031431	0.117213	3.1076	0.023756	0.109625	2.96224e-05	0.00205079
16	[ABABCABACABCBABC]	1.59807	0.0044	0.021327	2.60947	0.027546	0.078147	3.0946	0.014924	0.063236	0.000102445	0.00103718
16	[ABABCABACABCBCAC]	1.5984	0.005131	0.021482	2.61	0.026474	0.07893	3.09287	0.016253	0.062765	0.000108829	0.000911148
16	[ABABCABACACBABAC]	1.59839	0.005128	0.021529	2.60999	0.026445	0.07821	3.09288	0.01618	0.061756	0.00010886	0.000878005
16	[ABABCABACACBACBC]	1.5981	0.004478	0.021351	2.60951	0.027667	0.077777	3.09448	0.014577	0.062851	0.00010421	0.00106608
16	[ABABCABACACBCABC]	1.5981	0.004432	0.021313	2.60951	0.027695	0.076775	3.09448	0.014509	0.063674	0.000104097	0.0010524
16	[ABABCABACACBCBAC]	1.59839	0.0051	0.021242	2.60999	0.026425	0.075015	3.09286	0.016214	0.061547	0.000108746	0.000843326
16	[ABABCABACBABACBC]	1.5981	0.004491	0.021275	2.60951	0.027625	0.075251	3.09446	0.014676	0.063924	0.000105839	0.00104218
16	[ABABCABACBABCABC]	1.59581	0.005776	0.026622	2.60574	0.03066	0.102669	3.10657	0.022374	0.088188	6.37801e-05	0.00194454
16	[ABABCABACBABCBAC]	1.59808	0.004389	0.020851	2.60948	0.027545	0.078135	3.09457	0.014868	0.061266	0.000102529	0.00106801
16	[ABABCABACBACABAC]	1.59808	0.004352	0.020964	2.60948	0.027579	0.076521	3.09458	0.014853	0.063178	0.000101529	0.00108001
16	[ABABCABACBACACBC]	1.5981	0.004465	0.021448	2.60951	0.027658	0.07671	3.09447	0.014593	0.063774	0.000104839	0.00104918
16	[ABABCABACBACBABC]	1.59779	0.003647	0.021074	2.609	0.028808	0.074443	3.09615	0.012352	0.065298	0.000100394	0.00121151
16	[ABABCABACBACBCAC]	1.5981	0.004435	0.021185	2.60951	0.0277	0.074711	3.09445	0.014524	0.063221	0.000103839	0.00103118
16	[ABABCABACBCABCAC]	1.5981	0.004469	0.021516	2.6095	0.027657	0.075497	3.09446	0.014626	0.064365	0.000104983	0.00101472
16	[ABABCABACBCABCBC]	1.59811	0.004501	0.02148	2.60953	0.027617	0.074898	3.09446	0.014716	0.06456	0.000105551	0.00108511
16	[ABABCABACBCACABC]	1.5981	0.004471	0.021711	2.6095	0.027666	0.077108	3.09448	0.014607	0.063259	0.000103983	0.00103272
16	[ABABCABACBCACBAC]	1.59808	0.00439	0.021044	2.60947	0.027542	0.078011	3.09459	0.014882	0.061451	0.00010293	0.00105176
16	[ABABCABACBCBABAC]	1.59839	0.005106	0.021478	2.61	0.02644	0.076616	3.09284	0.016211	0.062487	0.000107973	0.000856684
16	[ABABCABACBCBACBC]	1.5981	0.004498	0.021245	2.60951	0.027633	0.075279	3.09446	0.014672	0.063193	0.000105725	0.00102351
16	[ABABCABCABABCBAC]	1.59607	0.006515	0.031206	2.60616	0.030025	0.106301	3.10514	0.023594	0.106414	5.92934e-05	0.00178069
16	[ABABCABCABACABAC]	1.59591	0.006254	0.033352	2.60588	0.030375	0.109218	3.10606	0.023045	0.085703	4.74158e-05	0.00190026
16	[ABABCABCABACACBC]	1.5981	0.004438	0.021071	2.60951	0.027717	0.078042	3.09445	0.014539	0.063871	0.000103468	0.00102029
16	[ABABCABCABACBCAC]	1.59811	0.00444	0.020951	2.60952	0.027713	0.077231	3.09442	0.014585	0.064023	0.000104066	0.00103154
16	[ABABCABCABCABCAC]	1.59893	0.005907	0.035808	2.61067	0.031785	0.150697	3.09003	0.026617	0.146354	8.55459e-05	0.000647683
16	[ABABCABCABCABCBC]	1.59875	0.00593	0.035374	2.61037	0.03211	0.158344	3.09085	0.027004	0.135475	9.16203e-05	0.000601755
16	[ABABCABCABCACABC]	1.59843	0.005967	0.035905	2.60983	0.032651	0.170563	3.0927	0.027011	0.132572	0.000110148	0.000869255
16	[ABABCABCABCACBAC]	1.5978	0.003604	0.020773	2.60902	0.028885	0.076	3.09612	0.012319	0.063361	9.91064e-05	0.00122743
16	[ABABCABCABCBABAC]	1.5981	0.004394	0.021195	2.60951	0.027752	0.075992	3.09444	0.014491	0.062881	0.00010321	0.00102108
16	[ABABCABCABCBACBC]	1.5978	0.003642	0.021083	2.60902	0.028827	0.075661	3.09613	0.012401	0.064746	9.94776e-05	0.00124433
16	[ABABCABCABCBCABC]	1.59841	0.005923	0.035482	2.60981	0.032417	0.17521	3.0928	0.027151	0.134355	0.000107232	0.000923434
16	[ABABCABCACABACBC]	1.5981	0.004468	0.021606	2.60952	0.027666	0.077117	3.09448	0.014663	0.063829	0.000105953	0.00106786
16	[ABABCABCACBABCAC]	1.5981	0.00446	0.021556	2.60951	0.027655	0.074655	3.09444	0.014653	0.064183	0.000105839	0.00101418
16	[ABABCABCACBABCBC]	1.5981	0.004464	0.021294	2.60951	0.027663	0.074946	3.09445	0.014622	0.064072	0.000104839	0.00102418
16	[ABABCABCACBACABC]	1.59779	0.00365	0.021166	2.609	0.028809	0.074001	3.09617	0.012338	0.065136	9.91367e-05	0.00123529
16	[ABABCABCACBACBAC]	1.5978	0.003607	0.020743	2.60902	0.028878	0.076024	3.09615	0.0123	0.0634	9.88488e-05	0.00126822
16	[ABABCABCACBCABAC]	1.59808	0.004365	0.020866	2.60948	0.027586	0.077653	3.09458	0.014855	0.062734	0.000102415	0.00105833
16	[ABABCABCACBCACBC]	1.5981	0.004372	0.021082	2.60951	0.02758	0.078534	3.09448	0.014912	0.062991	0.000100953	0.00107386
16	[ABABCABCBABACABC]	1.59809	0.004443	0.021351	2.6095	0.027693	0.076607	3.09449	0.014505	0.063494	0.000104498	0.00101915
16	[ABABCABCBABACBAC]	1.5981	0.004439	0.0209	2.60951	0.027683	0.07396	3.09451	0.01448	0.062721	0.000103725	0.00107351
16	[ABABCABCBABCABAC]	1.59807	0.00437	0.020904	2.60947	0.027566	0.077063	3.09455	0.014782	0.062638	0.000102188	0.00099897
16	[ABABCABCBABCACBC]	1.59808	0.004406	0.021209	2.60947	0.027538	0.078706	3.09459	0.014954	0.062767	0.000102301	0.00105565
16	[ABABCABCBABCBCAC]	1.59843	0.005101	0.021194	2.61005	0.026491	0.077611	3.09285	0.016189	0.062609	0.000107852	0.00101825
16	[ABABCABCBACABCBC]	1.5981	0.004503	0.021216	2.60952	0.027627	0.075734	3.09445	0.014711	0.064017	0.000105953	0.00104686
16	[ABABCABCBACBABAC]	1.59811	0.004442	0.02148	2.60952	0.027704	0.075809	3.09447	0.014521	0.063812	0.000102809	0.00109033
16	[ABABCABCBACBACBC]	1.59779	0.003642	0.0211	2.60901	0.028823	0.075541	3.09613	0.012389	0.064996	0.00010025	0.00121197
16	[ABABCABCBCABACBC]	1.59579	0.006429	0.030824	2.60568	0.031346	0.122502	3.10668	0.023535	0.114611	2.48409e-05	0.00197026
16	[ABABCABCBCACABAC]	1.59837	0.005082	0.021587	2.60995	0.026475	0.077105	3.09284	0.016249	0.06228	0.000107693	0.000738362
16	[ABABCACABABCACBC]	1.5984	0.005152	0.02151	2.61001	0.026406	0.078552	3.09285	0.01634	0.062382	0.000109829	0.000890148
16	[ABABCACABABCBCAC]	1.59649	0.007418	0.03446	2.60682	0.029779	0.126708	3.1029	0.026973	0.124758	2.91994e-05	0.00160069
16	[ABABCACABACABCBC]	1.59839	0.00515	0.02153	2.60999	0.026405	0.078227	3.09286	0.016344	0.06247	0.00010886	0.000865005
16	[ABABCACABACBACBC]	1.59811	0.004462	0.021149	2.60952	0.027656	0.07592	3.09446	0.014626	0.063812	0.000104695	0.00106365
16	[ABABCACABACBCBAC]	1.5984	0.005142	0.02153	2.61001	0.026398	0.077839	3.09285	0.016264	0.061802	0.000109943	0.000906826
16	[ABABCACBABACABAC]	1.59837	0.005059	0.021515	2.60996	0.026317	0.077825	3.09296	0.016514	0.061013	0.000106549	0.000877826
16	[ABABCACBABACACBC]	1.5984	0.005142	0.021375	2.61	0.0264	0.074063	3.09283	0.016276	0.061633	0.000109344	0.000852576
16	[ABABCACBABCACBAC]	1.59809	0.004392	0.020781	2.6095	0.027501	0.075466	3.09453	0.014965	0.062221	0.000104127	0.00105626
16	[ABABCACBABCBABAC]	1.59838	0.005051	0.021077	2.60997	0.026309	0.077893	3.09295	0.016495	0.06059	0.000107148	0.000903076
16	[ABABCACBABCBACBC]	1.59809	0.004409	0.021136	2.6095	0.027494	0.078322	3.09455	0.014994	0.063385	0.000104127	0.00108226
16	[ABABCACBACABCBAC]	1.59809	0.004397	0.020664	2.60949	0.027494	0.075514	3.09453	0.014952	0.062125	0.000103385	0.00104747
16	[ABABCACBACBABCAC]	1.59811	0.004471	0.021352	2.60953	0.027665	0.075889	3.09443	0.014617	0.063962	0.000105809	0.00104833
16	[ABABCACBACBACBAC]	1.5978	0.003596	0.020549	2.60902	0.028872	0.075532	3.09609	0.012324	0.064534	9.89624e-05	0.0012209
16	[ABABCACBACBCABAC]	1.59808	0.004391	0.020971	2.60949	0.027547	0.077949	3.09454	0.014891	0.061816	0.000102271	0.00104679
16	[ABABCACBACBCACBC]	1.59809	0.004401	0.021066	2.60949	0.02755	0.078586	3.09458	0.014908	0.063155	0.000102642	0.00108768
16	[ABABCACBCABACBAC]	1.59807	0.004384	0.020869	2.60947	0.02755	0.07807	3.0946	0.014884	0.061504	0.000102445	0.00103918
16	[ABABCACBCABCABAC]	1.59808	0.004366	0.020951	2.60948	0.027586	0.077665	3.09458	0.014877	0.062176	0.000102157	0.00107011
16	[ABABCACBCABCACBC]	1.59616	0.006123	0.033532	2.60629	0.030915	0.128005	3.1047	0.024006	0.115495	3.98154e-05	0.00179672
16	[ABABCACBCACBABAC]	1.59837	0.005067	0.021469	2.60996	0.026322	0.078403	3.09297	0.016518	0.060921	0.000106435	0.000873148
16	[ABABCACBCACBCBAC]	1.59837	0.005069	0.02101	2.60996	0.02632	0.077672	3.09296	0.016501	0.060069	0.000106435	0.000866148
16	[ABABCACBCBABCBAC]	1.59838	0.005059	0.021019	2.60997	0.02631	0.078407	3.09297	0.016456	0.060766	0.000106405	0.000909291
16	[ABABCBABACABCBAC]	1.5984	0.005043	0.020825	2.61	0.026276	0.077557	3.09283	0.016469	0.059379	0.000106716	0.000853469
16	[ABABCBABACACBCAC]	1.59867	0.00566	0.020999	2.61045	0.025141	0.076483	3.09129	0.017334	0.059841	0.000112539	0.00066679
16	[ABABCBABCABACBAC]	1.59809	0.004351	0.020482	2.6095	0.027575	0.076793	3.09456	0.014783	0.060958	0.000102612	0.00110483
16	[ABABCBABCABCABAC]	1.59652	0.006227	0.030206	2.60682	0.031322	0.141137	3.10282	0.026126	0.106352	2.08085e-05	0.00168794
16	[ABABCBABCBABCBAC]	1.59835	0.004983	0.020664	2.60992	0.026224	0.077815	3.0931	0.016733	0.059258	0.000102754	0.000916077
16	[ABABCBABCBACABAC]	1.59835	0.004991	0.020759	2.60992	0.026225	0.077956	3.0931	0.016751	0.059323	0.00010264	0.000899398
16	[ABABCBABCBACBCAC]	1.59838	0.005035	0.020778	2.60996	0.026352	0.077551	3.09299	0.016445	0.061005	0.000105291	0.000915612
16	[ABABCBABCBCACBAC]	1.59595	0.00704	0.030005	2.60595	0.029997	0.108568	3.10578	0.0275	0.112734	4.38624e-05	0.00185722
16	[ABABCBACABACBCAC]	1.59838	0.005066	0.020808	2.60997	0.026311	0.078253	3.09296	0.016476	0.061028	0.000106405	0.000901291
16	[ABABCBACABCACBAC]	1.59809	0.004375	0.020507	2.60949	0.027535	0.077341	3.09454	0.014818	0.060828	0.000102642	0.00104768
16	[ABABCBACBABCBCAC]	1.59634	0.006687	0.033744	2.60657	0.030123	0.125841	3.10366	0.024204	0.115043	3.17762e-05	0.00162197
16	[ABACABACABACBABC]	1.59807	0.004281	0.018583	2.60945	0.027462	0.077105	3.0947	0.015157	0.048855	9.88468e-05	0.00110993
16	[ABACABACABCBACBC]	1.59806	0.004315	0.018511	2.60945	0.027425	0.077836	3.09465	0.015208	0.048635	0.000100476	0.00105704
16	[ABACABACBABCACBC]	1.59807	0.004313	0.018545	2.60946	0.027432	0.078003	3.09468	0.015221	0.048917	0.000101703	0.0011084
16	[ABACABACBABCBABC]	1.59805	0.004298	0.018662	2.60943	0.027455	0.07706	3.09471	0.015129	0.048592	0.000100021	0.00105133
16	[ABACABACBACBACBC]	1.59778	0.003494	0.01873	2.60899	0.028769	0.077827	3.09622	0.012689	0.051278	9.67959e-05	0.00123926
16	[ABACABACBACBCABC]	1.59778	0.003501	0.018623	2.60898	0.028754	0.076687	3.09626	0.012619	0.050784	9.66823e-05	0.00126758
16	[ABACABACBCABACBC]	1.59807	0.004336	0.018386	2.60946	0.027379	0.078183	3.09464	0.015307	0.048614	0.000101703	0.0010674
16	[ABACABCABACBACBC]	1.59778	0.003526	0.018621	2.60899	0.028702	0.07753	3.09621	0.012667	0.049175	9.74247e-05	0.00123136
16	[ABACABCABACBCABC]	1.59778	0.003534	0.018624	2.60899	0.028707	0.078168	3.09622	0.012665	0.049361	9.90535e-05	0.00123247
16	[ABACABCABCABACBC]	1.59778	0.003524	0.018634	2.60899	0.028713	0.077629	3.0962	0.012747	0.04831	9.75383e-05	0.00123504
16	[ABACABCABCABCABC]	1.59957	0.005246	0.034016	2.6117	0.032705	0.16236	3.08666	0.023074	0.133175	9.99749e-05	0.000416111
16	[ABACABCABCACBABC]	1.59778	0.003534	0.018682	2.60898	0.028699	0.077787	3.09623	0.012665	0.048805	9.83111e-05	0.00123568
16	[ABACABCACBACBABC]	1.59778	0.003529	0.018561	2.60899	0.028705	0.076971	3.09625	0.012613	0.049671	9.84247e-05	0.00126436
16	[ABACABCBACABACBC]	1.59808	0.004329	0.018352	2.60947	0.02739	0.077871	3.09465	0.015318	0.048213	0.00010193	0.00110776
16	[ABACBABCABCBACBC]	1.59576	0.005665	0.028832	2.60565	0.031107	0.105815	3.10687	0.021642	0.104903	5.28487e-05	0.00199201
16	[ABACBACABCABACBC]	1.59779	0.00355	0.018575	2.60899	0.028666	0.075059	3.0962	0.012714	0.047813	9.89095e-05	0.00123593
16	[ABACBACABCABCABC]	1.59931	0.005306	0.034451	2.61125	0.033164	0.156384	3.08805	0.024543	0.135975	0.000129003	0.00054554
16	[ABACBACBACABCABC]	1.59748	0.002493	0.018147	2.60849	0.029931	0.073408	3.09789	0.008987	0.049748	9.3692e-05	0.00143361
